# Supplementary material for: 2-Chloro­ethyl 2-(5-bromo-3-methyl­sulfinyl-1-benzofuran-2-yl)acetate
Source: Acta Crystallogr Sect E Struct Rep Online. 2009 Apr 10;65(Pt 5):o1025. doi: 10.1107/S1600536809012847 (PMC2977709; doi:10.1107/S1600536809012847)
Supplement: Supplementary file 2 [file e-65-o1025-Isup2.hkl]

# 
# h,k,l, Fc-squared, Fo-squared, sigma(Fo-squared) and status flag 
# 
data_I
_shelx_title ' 08ZU-S IN P-1' 
_shelx_refln_list_code          4 
_shelx_F_calc_maximum      131.17 
_exptl_crystal_F_000       380.00 
_reflns_d_resolution_high  0.8411 
 
loop_ 
 _symmetry_equiv_pos_as_xyz 
 'x, y, z' 
 '-x, -y, -z' 
 
_cell_length_a     8.4950 
_cell_length_b     9.8820 
_cell_length_c    10.2770 
_cell_angle_alpha  71.095 
_cell_angle_beta   80.331 
_cell_angle_gamma  65.012 
 
_shelx_F_squared_multiplier     1.000 
 
loop_ 
 _refln_index_h 
 _refln_index_k 
 _refln_index_l 
 _refln_F_squared_calc 
 _refln_F_squared_meas 
 _refln_F_squared_sigma 
 _refln_observed_status 
   1   0   0       59.95       67.25      2.14 o 
   2   0   0     4102.27     4237.83     45.76 o 
   3   0   0      851.21      786.22     17.86 o 
   4   0   0     1282.92     1233.45     19.44 o 
   5   0   0     1370.55     1401.99     25.40 o 
   6   0   0      480.66      443.10     17.61 o 
   7   0   0      177.40      212.29     14.25 o 
   8   0   0       26.93       13.37      9.82 o 
   9   0   0        3.52       21.90     17.07 o 
  -8   1   0       20.03       18.83     29.92 o 
  -7   1   0       59.55       79.97     12.50 o 
  -6   1   0        1.90       -8.25      8.45 o 
  -5   1   0        7.29        9.41      6.52 o 
  -4   1   0      379.98      326.75      9.08 o 
  -3   1   0      127.75      136.16      5.22 o 
  -2   1   0      343.36      380.29      7.69 o 
  -1   1   0    10415.46    10307.44    166.82 o 
   0   1   0      666.11      661.45     10.49 o 
   1   1   0     1716.83     1718.22     34.06 o 
   2   1   0     2256.86     2583.27     36.95 o 
   3   1   0      954.36      997.22     15.34 o 
   4   1   0     4292.18     4459.65     51.47 o 
   5   1   0       28.06       22.70      4.89 o 
   6   1   0      647.11      644.89     15.57 o 
   7   1   0      290.57      242.82     14.54 o 
   8   1   0      246.68      245.08     25.35 o 
   9   1   0       34.25       60.54     18.28 o 
  -8   2   0       67.68       98.11     14.66 o 
  -7   2   0      245.92      231.15     15.45 o 
  -6   2   0      321.80      318.76     20.27 o 
  -5   2   0      133.75      124.34     10.61 o 
  -4   2   0      381.47      294.68     12.98 o 
  -3   2   0      877.88      912.90     15.08 o 
  -2   2   0     1359.26     1597.17     21.17 o 
  -1   2   0    12444.93    12945.37    130.81 o 
   0   2   0      103.37       87.31      3.17 o 
   2   2   0       64.74       65.63      7.62 o 
   3   2   0     2841.93     2821.08     33.65 o 
   4   2   0      596.80      592.54     12.06 o 
   5   2   0     3440.92     3476.57     55.42 o 
   6   2   0      204.76      173.08      8.77 o 
   7   2   0      570.83      536.32     19.49 o 
   8   2   0      276.78      306.14     26.56 o 
   9   2   0        1.21        4.31     15.52 o 
  -7   3   0      170.16      177.66     15.50 o 
  -6   3   0       21.20       39.91     10.71 o 
  -5   3   0      663.14      590.84     21.28 o 
  -4   3   0      102.14      133.09     13.19 o 
  -3   3   0      671.11      659.64     18.84 o 
  -2   3   0     2538.79     2539.74     39.05 o 
  -1   3   0      144.06      139.86      4.16 o 
   0   3   0     1872.49     1965.42     24.39 o 
   1   3   0      164.93      172.58      5.18 o 
   2   3   0        6.50       26.26      2.96 o 
   3   3   0      968.55      925.42     14.40 o 
   4   3   0      632.50      715.81     13.38 o 
   5   3   0      131.02      153.88     10.86 o 
   6   3   0     1041.84     1008.28     19.69 o 
   7   3   0       89.18       89.99     12.42 o 
   8   3   0        3.26       -3.72     13.45 o 
   9   3   0      134.30      169.54     28.46 o 
  -7   4   0        0.30        7.49      9.86 o 
  -6   4   0      274.09      272.37     17.59 o 
  -5   4   0        6.36       12.99      8.44 o 
  -4   4   0     1150.69     1035.08     32.68 o 
  -3   4   0        4.51        5.92      6.16 o 
  -2   4   0       72.43       83.62      6.04 o 
  -1   4   0     2167.46     2366.76     27.56 o 
   0   4   0      243.85      234.58      7.08 o 
   1   4   0      103.42       99.61      4.80 o 
   2   4   0     2752.66     2847.60     63.73 o 
   3   4   0     1254.16     1320.15     19.23 o 
   4   4   0      465.82      525.01     10.91 o 
   5   4   0      459.98      409.31     10.46 o 
   6   4   0        0.11        3.30      6.63 o 
   7   4   0       26.27       16.34      9.05 o 
   8   4   0      135.02      160.15     19.32 o 
   9   4   0       15.09       -7.24     14.14 o 
  -6   5   0        5.60        4.31      9.69 o 
  -5   5   0      131.99      141.52     15.07 o 
  -4   5   0        5.49        2.73     11.81 o 
  -3   5   0      106.70      115.92     12.76 o 
  -2   5   0      566.41      556.49     18.35 o 
  -1   5   0       51.66       72.85      4.88 o 
   0   5   0     1484.71     1390.52     25.95 o 
   1   5   0      470.85      454.66     10.74 o 
   2   5   0      931.32      907.75     19.03 o 
   3   5   0     1475.89     1581.95     23.14 o 
   4   5   0       27.60       59.10      7.34 o 
   5   5   0      437.88      419.68     16.70 o 
   6   5   0      310.72      328.11     16.20 o 
   7   5   0        3.41       -8.16      7.62 o 
   8   5   0       59.24       60.48     11.55 o 
   9   5   0      106.40      110.63     15.53 o 
  -5   6   0       36.77       28.35     11.73 o 
  -4   6   0       15.25        6.75      8.95 o 
  -3   6   0       98.75      124.88     12.79 o 
  -2   6   0       42.43       60.77     13.02 o 
  -1   6   0     1270.76     1093.66     26.89 o 
   0   6   0      376.88      400.73     11.21 o 
   1   6   0     1044.73     1027.74     18.92 o 
   2   6   0      306.80      291.33      9.36 o 
   3   6   0      263.98      300.67     17.05 o 
   4   6   0     1292.15     1251.05     28.89 o 
   5   6   0      836.26      890.31     25.16 o 
   6   6   0       17.90        8.07      8.39 o 
   7   6   0      594.27      551.98     21.97 o 
   8   6   0        0.35        3.45      8.27 o 
   9   6   0      131.46      141.83     16.65 o 
  -4   7   0        2.49        9.64     10.43 o 
  -3   7   0        1.72       10.37      8.20 o 
  -2   7   0       32.18       39.67      9.45 o 
  -1   7   0        1.20       14.04      8.45 o 
   0   7   0      183.67      198.61      8.86 o 
   1   7   0       23.14       22.79      5.58 o 
   2   7   0      211.94      239.51      9.46 o 
   3   7   0      526.26      481.44     22.85 o 
   4   7   0      177.16      184.57     12.25 o 
   5   7   0      557.74      545.99     20.31 o 
   6   7   0      208.29      235.63     16.04 o 
   7   7   0      305.60      305.18     17.97 o 
   8   7   0      427.57      421.33     21.73 o 
   9   7   0        6.27       15.05     11.57 o 
  -3   8   0        7.52       17.01     10.43 o 
  -2   8   0      143.48      160.83     15.66 o 
  -1   8   0       53.94       66.68     18.80 o 
   0   8   0        3.28       11.69      7.19 o 
   1   8   0       51.08       63.84      7.15 o 
   2   8   0       19.06       14.28      5.54 o 
   3   8   0        2.39        5.75      6.95 o 
   4   8   0     1768.72     1814.46     54.76 o 
   5   8   0      398.54      412.92     18.75 o 
   6   8   0      933.23      912.99     28.70 o 
   7   8   0      345.08      321.11     18.86 o 
   8   8   0       11.38        1.77     10.27 o 
   9   8   0      238.06      251.90     27.68 o 
  -2   9   0        0.21       21.51     20.09 o 
  -1   9   0       20.10       22.14     15.69 o 
   0   9   0        1.23        6.16      8.23 o 
   1   9   0       16.67       42.70     15.35 o 
   2   9   0      114.35      111.65     11.43 o 
   3   9   0      105.88      121.20     11.89 o 
   4   9   0       96.29      100.98     12.37 o 
   5   9   0      124.61      147.32     14.73 o 
   6   9   0        5.93      -11.10     11.30 o 
   7   9   0       54.28       41.61     11.64 o 
   8   9   0      239.88      214.41     17.18 o 
   0  10   0       41.36       62.23     23.28 o 
   1  10   0      121.44      148.67     20.01 o 
   2  10   0       22.33        6.21     11.04 o 
   3  10   0      446.58      517.58     20.99 o 
   4  10   0        8.03       14.00      8.96 o 
   5  10   0      173.99      183.05     16.38 o 
   6  10   0       73.10       80.60     13.62 o 
   7  10   0       18.07       38.17     11.15 o 
   3  11   0       15.96       30.18     16.21 o 
   4  11   0      134.97      159.57     15.20 o 
   5  11   0       57.49       80.08     28.11 o 
  -6 -10   1      236.01      227.50     17.24 o 
  -5 -10   1       14.78       34.22     11.10 o 
  -4 -10   1      216.72      245.28     17.07 o 
  -3 -10   1       10.35       18.08      9.23 o 
  -8  -9   1      116.28      157.51     17.65 o 
  -7  -9   1      196.36      183.64     19.23 o 
  -6  -9   1      131.45      154.28     19.58 o 
  -5  -9   1      360.11      361.69     18.84 o 
  -4  -9   1       38.10       47.89     14.49 o 
  -3  -9   1      591.19      534.83     20.79 o 
  -2  -9   1       80.75       91.06     15.00 o 
  -1  -9   1        7.88       14.13      7.75 o 
   0  -9   1      341.39      294.17     19.49 o 
   1  -9   1        0.30       17.02      8.19 o 
  -8  -8   1       22.08       31.61     12.69 o 
  -7  -8   1      258.94      207.72     16.31 o 
  -6  -8   1       88.57      104.82     13.58 o 
  -5  -8   1       34.46       32.48      9.89 o 
  -4  -8   1      788.24      755.59     24.63 o 
  -3  -8   1       57.15       64.71      9.99 o 
  -2  -8   1      147.69      138.57      8.72 o 
  -1  -8   1      827.56      863.19     20.01 o 
   0  -8   1        9.81        6.62      7.39 o 
   1  -8   1      467.73      435.18     18.79 o 
   2  -8   1       74.61       68.78     11.59 o 
   3  -8   1      166.02      190.85     30.96 o 
  -9  -7   1      286.77      297.02     19.88 o 
  -8  -7   1      206.71      202.11     35.18 o 
  -7  -7   1      241.56      227.69     15.83 o 
  -6  -7   1        9.84        5.50      8.94 o 
  -5  -7   1      138.66      149.01     27.77 o 
  -4  -7   1       86.11      103.39     11.26 o 
  -3  -7   1      410.30      389.73     12.25 o 
  -2  -7   1      206.17      252.10     12.19 o 
  -1  -7   1       90.09      121.15      8.40 o 
   0  -7   1      270.84      237.83     10.30 o 
   1  -7   1        9.35       20.76      7.54 o 
   2  -7   1       65.50       91.13     11.51 o 
   3  -7   1      128.15      131.37     13.87 o 
   4  -7   1       49.23       72.18     11.59 o 
  -9  -6   1       28.66       53.89     13.08 o 
  -8  -6   1      613.33      611.82     24.82 o 
  -7  -6   1      520.56      472.70     20.70 o 
  -6  -6   1       87.71      116.59     13.34 o 
  -5  -6   1     1612.21     1459.91     33.83 o 
  -4  -6   1      543.82      571.42     13.87 o 
  -3  -6   1      337.32      323.19     10.43 o 
  -2  -6   1     1460.56     1607.73     25.63 o 
  -1  -6   1        1.79       -4.00      3.79 o 
   0  -6   1      737.55      709.34     13.54 o 
   1  -6   1      127.15      144.36     14.32 o 
   2  -6   1       37.40       41.49     11.47 o 
   3  -6   1       56.51       71.41     11.10 o 
   4  -6   1       95.79      120.39     32.42 o 
   5  -6   1       18.96        8.69      9.58 o 
  -9  -5   1      343.30      368.30     36.22 o 
  -8  -5   1       69.82       77.13     12.91 o 
  -7  -5   1        7.92       18.36      9.35 o 
  -6  -5   1      257.72      224.86     17.16 o 
  -5  -5   1      117.30      138.26     15.00 o 
  -4  -5   1     2485.84     2366.96     32.75 o 
  -2  -5   1      504.74      522.94     12.00 o 
  -1  -5   1     1279.12     1164.62     19.61 o 
   0  -5   1      201.49      197.55      7.78 o 
   1  -5   1       27.13       38.86      4.51 o 
   2  -5   1      323.78      313.73     14.07 o 
   3  -5   1       59.38       65.99     10.03 o 
   4  -5   1      148.83      147.00     12.71 o 
   5  -5   1       40.96       61.65     11.26 o 
   6  -5   1        0.81       -2.41     13.63 o 
  -9  -4   1        1.67        6.73     14.32 o 
  -8  -4   1      414.94      371.00     18.59 o 
  -7  -4   1       26.47       17.50      8.28 o 
  -6  -4   1      190.38      185.03     12.29 o 
  -5  -4   1     3696.15     3670.77     47.02 o 
  -4  -4   1       38.90       55.08     10.58 o 
  -3  -4   1     2609.63     2585.02    113.21 o 
  -2  -4   1      987.56      883.69     15.23 o 
  -1  -4   1     1896.30     1883.20     25.62 o 
   0  -4   1      331.82      309.47      8.51 o 
   1  -4   1      653.20      694.12     11.66 o 
   2  -4   1      526.08      496.78     12.20 o 
   3  -4   1      738.39      693.32     20.83 o 
   4  -4   1        2.52        5.13      6.66 o 
   5  -4   1       20.27       22.62      8.11 o 
   6  -4   1       34.11       40.82      9.98 o 
   7  -4   1        0.01       -0.77     10.17 o 
  -9  -3   1       91.59      105.72     24.32 o 
  -8  -3   1       17.24       12.46      9.40 o 
  -7  -3   1      108.49      104.72     11.84 o 
  -5  -3   1      448.16      391.45     11.43 o 
  -4  -3   1     3728.45     4248.22     50.62 o 
  -3  -3   1       43.50       39.14      4.03 o 
  -2  -3   1     1383.08     1477.62     20.44 o 
  -1  -3   1     1372.40     1447.09     19.64 o 
   0  -3   1      275.11      281.33      7.18 o 
   1  -3   1     2118.36     2157.73     36.17 o 
   2  -3   1      735.69      700.05     13.62 o 
   3  -3   1     1471.43     1421.69     28.38 o 
   4  -3   1       56.95       48.96      8.47 o 
   5  -3   1        7.57        5.83     10.78 o 
   6  -3   1        1.91      -10.38      6.92 o 
   7  -3   1        3.43        3.66      9.23 o 
  -9  -2   1       86.35      105.90     23.11 o 
  -8  -2   1       37.12       42.95     16.90 o 
  -7  -2   1        8.79        5.24      6.13 o 
  -6  -2   1      259.93      235.88     10.34 o 
  -5  -2   1       17.79       48.22      6.14 o 
  -4  -2   1      133.62      103.13      6.34 o 
  -3  -2   1     1290.13     1275.83     29.41 o 
  -2  -2   1     2163.27     2162.12     49.30 o 
  -1  -2   1       22.48       27.86      2.88 o 
   0  -2   1     5924.80     5990.43     62.73 o 
   1  -2   1       51.56       53.44      3.96 o 
   2  -2   1     2541.89     2661.97     32.65 o 
   3  -2   1     1726.33     1740.21     24.95 o 
   4  -2   1       32.41       32.48      7.35 o 
   5  -2   1      425.29      415.05     16.90 o 
   6  -2   1        5.42        4.38      7.80 o 
   7  -2   1       38.46       60.23     11.24 o 
   8  -2   1       52.32       60.62     11.42 o 
  -9  -1   1        4.83       -6.21     15.87 o 
  -8  -1   1      220.83      213.00     25.01 o 
  -7  -1   1      280.90      302.54     16.04 o 
  -6  -1   1      833.99      811.63     17.75 o 
  -5  -1   1      746.23      840.11     16.90 o 
  -4  -1   1       44.46       82.99      8.37 o 
  -3  -1   1      517.71      616.96     17.31 o 
  -2  -1   1      222.50      235.17      6.27 o 
  -1  -1   1      450.56      492.74      7.90 o 
   0  -1   1      393.92      402.78     12.30 o 
   1  -1   1     3403.41     3541.42     38.59 o 
   2  -1   1      336.03      354.27      8.22 o 
   3  -1   1        8.00       15.58      3.80 o 
   4  -1   1     1783.66     1809.63     26.51 o 
   5  -1   1      213.37      187.41     13.11 o 
   6  -1   1      654.13      645.60     28.89 o 
   7  -1   1      276.19      258.85     15.27 o 
   8  -1   1       70.53      104.30     14.55 o 
  -9   0   1      233.08      190.92     22.25 o 
  -8   0   1       78.20       99.35     13.82 o 
  -7   0   1       59.82       69.69     11.36 o 
  -6   0   1      848.30      819.94     25.35 o 
  -5   0   1       35.63       35.99      5.31 o 
  -4   0   1     1110.39      917.35     16.11 o 
  -3   0   1     2365.35     2536.55     44.67 o 
  -2   0   1     2009.90     2155.84     25.64 o 
  -1   0   1      154.57      202.43      4.28 o 
   0   0   1     1222.24     1126.35     26.22 o 
   1   0   1     2459.55     2645.99     29.21 o 
   2   0   1     1013.49     1064.88     15.14 o 
   3   0   1      669.10      707.97     12.82 o 
   4   0   1      334.14      388.48     10.07 o 
   5   0   1     1179.82     1214.60     38.11 o 
   6   0   1      858.87      817.72     29.15 o 
   7   0   1      147.48      158.41     21.30 o 
   8   0   1      569.52      525.33     21.91 o 
   9   0   1       35.79       71.58     21.04 o 
  -8   1   1        8.35        1.60      9.31 o 
  -7   1   1        4.07       20.35     13.11 o 
  -6   1   1       11.51       10.26      7.73 o 
  -5   1   1      834.41      739.49     22.11 o 
  -4   1   1     2191.60     2204.53     29.44 o 
  -3   1   1     1808.07     1798.45     23.51 o 
  -2   1   1     1986.11     2084.85     25.19 o 
  -1   1   1     6922.11     7395.97     93.17 o 
   1   1   1       64.43      113.32      2.85 o 
   2   1   1      327.99      395.25      7.44 o 
   3   1   1     1113.29     1063.67     18.58 o 
   4   1   1      412.25      457.97     10.63 o 
   5   1   1      110.55      130.39     10.81 o 
   6   1   1       24.55       22.88      5.94 o 
   7   1   1       61.27       66.42     10.74 o 
   8   1   1        1.19        2.59     15.35 o 
   9   1   1      284.82      243.01     26.04 o 
  -8   2   1        6.48       15.26     10.12 o 
  -7   2   1       11.08        7.22      9.20 o 
  -6   2   1      251.23      233.32     21.30 o 
  -5   2   1      199.36      202.20     12.74 o 
  -4   2   1      536.95      499.50     27.42 o 
  -3   2   1     1777.11     1705.66     31.81 o 
  -2   2   1      247.95      228.80      9.08 o 
  -1   2   1    17206.64    16926.93    324.42 o 
   0   2   1     3099.82     3169.38     90.56 o 
   1   2   1     1706.36     1881.89     21.84 o 
   2   2   1     9223.55     8616.30    109.33 o 
   3   2   1       87.87       64.48      9.23 o 
   4   2   1     4480.35     4837.35     54.88 o 
   5   2   1     1342.26     1287.02     46.74 o 
   6   2   1      552.02      542.45     14.07 o 
   7   2   1      153.49      161.91     27.16 o 
   8   2   1       47.68       68.82     19.32 o 
   9   2   1        9.15       26.56     17.94 o 
  -7   3   1        2.49       -1.70     10.18 o 
  -6   3   1        6.65        7.41      8.90 o 
  -5   3   1      110.89      140.51     14.02 o 
  -4   3   1       29.61       35.55      8.47 o 
  -3   3   1        6.60        3.65      5.54 o 
  -2   3   1      183.49      207.48      9.82 o 
  -1   3   1     3052.46     2937.55     39.48 o 
   0   3   1      633.61      538.91     28.27 o 
   1   3   1     6086.92     6347.28     66.37 o 
   2   3   1     2847.18     2943.28     33.97 o 
   3   3   1     6911.84     7354.08     97.62 o 
   4   3   1       58.40       53.55      5.35 o 
   5   3   1      449.42      385.48     12.52 o 
   6   3   1      364.50      376.16     11.30 o 
   7   3   1       50.54       51.10      9.47 o 
   8   3   1      682.30      695.82     24.41 o 
   9   3   1        2.19        7.07     17.76 o 
  -7   4   1       60.51       63.87     25.09 o 
  -6   4   1        1.50       -0.75      9.12 o 
  -5   4   1       16.56       10.86     14.49 o 
  -4   4   1      314.52      278.11     17.33 o 
  -3   4   1       43.70       34.14     11.56 o 
  -2   4   1      704.87      763.37     20.87 o 
  -1   4   1      323.15      238.91      6.63 o 
   0   4   1     1268.98     1504.84     26.74 o 
   1   4   1     5032.80     5548.42     60.21 o 
   2   4   1     2584.15     2591.10     46.73 o 
   3   4   1     1232.97     1395.22     26.74 o 
   4   4   1     3861.95     3848.02     59.12 o 
   5   4   1       10.04        2.94      6.19 o 
   6   4   1      261.53      229.56     13.10 o 
   7   4   1     1949.49     1960.21     42.39 o 
   8   4   1        8.64       23.66      9.28 o 
   9   4   1      346.36      333.72     19.02 o 
  10   4   1       20.93        7.59     15.35 o 
  -6   5   1       52.24       61.00     12.76 o 
  -5   5   1       10.96       17.37     11.81 o 
  -4   5   1        2.63        8.31      8.16 o 
  -3   5   1      579.41      567.65     20.31 o 
  -2   5   1       64.97       57.67      8.74 o 
  -1   5   1       57.21       37.60      8.45 o 
   0   5   1     1937.51     2096.62     36.32 o 
   1   5   1      240.48      289.29      8.39 o 
   2   5   1      460.69      469.99     10.45 o 
   3   5   1     1692.11     1868.84     25.17 o 
   4   5   1      203.69      200.85     11.13 o 
   5   5   1     1070.55      974.63     34.15 o 
   6   5   1      959.92      999.85     28.37 o 
   7   5   1      327.73      334.03     17.32 o 
   8   5   1      764.28      725.16     47.52 o 
   9   5   1        4.67      -11.26     11.73 o 
  10   5   1      104.38      145.05     29.15 o 
  -5   6   1      121.49      151.65     21.39 o 
  -4   6   1      192.64      194.71     15.54 o 
  -3   6   1       58.56       63.08     10.28 o 
  -2   6   1      466.62      460.57     17.98 o 
  -1   6   1       82.89      108.86     10.94 o 
   0   6   1     1113.56     1103.42     25.29 o 
   1   6   1      383.91      339.26      9.95 o 
   2   6   1      245.96      274.56      8.90 o 
   3   6   1       44.97       58.04      5.42 o 
   4   6   1      598.85      540.23     18.26 o 
   5   6   1       25.12       40.38     13.28 o 
   6   6   1      282.44      279.81     15.86 o 
   7   6   1      448.58      399.88     19.26 o 
   8   6   1       51.59       50.37     12.05 o 
   9   6   1      173.42      177.60     17.20 o 
  -4   7   1       56.67       52.07     15.44 o 
  -3   7   1      200.42      204.19     14.28 o 
  -2   7   1       45.86       68.19     10.64 o 
  -1   7   1      999.38      900.15     25.78 o 
   0   7   1       68.82       96.21     11.56 o 
   1   7   1      405.01      406.57     11.81 o 
   2   7   1     1148.10     1047.33     19.64 o 
   3   7   1       23.78       19.52      6.87 o 
   4   7   1     1377.69     1405.31     32.30 o 
   5   7   1      120.24      138.09     17.33 o 
   6   7   1      147.94      190.05     14.85 o 
   7   7   1      275.99      264.62     16.71 o 
   8   7   1       29.41        9.92     10.18 o 
   9   7   1        5.43       -5.45     10.53 o 
  -3   8   1       22.55       19.12     18.37 o 
  -2   8   1      121.66      102.91     13.13 o 
  -1   8   1       72.93      104.77     19.23 o 
   0   8   1      132.38      154.60     11.89 o 
   1   8   1      461.72      393.07     12.47 o 
   2   8   1        4.42        9.24      5.21 o 
   3   8   1     2490.36     2339.80     44.75 o 
   4   8   1       86.56       96.18     11.17 o 
   5   8   1      103.73      153.01     13.63 o 
   6   8   1      577.85      529.62     21.86 o 
   7   8   1       21.68       23.30     11.00 o 
   8   8   1      124.52      144.63     16.67 o 
   9   8   1       99.39      112.56     17.07 o 
  -2   9   1        0.49        5.61      9.88 o 
  -1   9   1        8.58       12.44      8.78 o 
   0   9   1        4.53       -9.85     10.69 o 
   1   9   1       15.13       13.52     13.11 o 
   2   9   1      599.05      638.78     36.39 o 
   3   9   1       52.83       76.41     11.00 o 
   4   9   1       76.84       77.07     11.54 o 
   5   9   1        8.55        3.85      8.44 o 
   6   9   1      100.85      117.73     13.99 o 
   7   9   1      483.00      440.41     21.90 o 
   8   9   1       49.12       50.23     13.17 o 
   0  10   1       45.77       73.05     11.64 o 
   1  10   1       18.00       53.29     14.49 o 
   2  10   1      111.82      133.49     16.73 o 
   3  10   1      268.15      255.69     15.24 o 
   4  10   1       19.55       17.47      9.74 o 
   5  10   1      133.22      164.69     28.37 o 
   6  10   1      377.92      342.70     19.26 o 
   7  10   1        0.69       -1.82      9.16 o 
   2  11   1        3.47       15.00     12.76 o 
   3  11   1       31.34       41.74     16.90 o 
   4  11   1        8.07       19.33      9.28 o 
   5  11   1       53.11       78.65     19.75 o 
   6  11   1       64.77       44.81     11.05 o 
  -5 -10   2      124.06      142.81     22.94 o 
  -4 -10   2        1.58       22.59     14.66 o 
  -3 -10   2       21.03        6.04     11.56 o 
  -7  -9   2      121.36      132.11     21.90 o 
  -6  -9   2      261.71      235.59     23.63 o 
  -5  -9   2       82.71      121.94     20.35 o 
  -4  -9   2       70.86       89.68     17.94 o 
  -3  -9   2       11.89        0.17     10.69 o 
  -2  -9   2       30.85       63.12     13.45 o 
  -1  -9   2        2.23        4.14     11.38 o 
   0  -9   2       21.19       21.56     15.18 o 
   1  -9   2        8.66       26.91     15.18 o 
  -8  -8   2      270.62      263.16     19.05 o 
  -7  -8   2      236.77      202.97     16.39 o 
  -6  -8   2      153.39      168.95     17.68 o 
  -5  -8   2      162.16      179.42     20.35 o 
  -4  -8   2      113.67      114.59     12.86 o 
  -3  -8   2      178.32      158.51     14.02 o 
  -2  -8   2      600.89      643.22     17.35 o 
  -1  -8   2      118.09      139.83      8.01 o 
   0  -8   2       88.10      102.96     11.88 o 
   1  -8   2       17.11       27.42     14.49 o 
   2  -8   2        0.05       10.87     13.80 o 
  -8  -7   2       47.89       44.44     12.76 o 
  -7  -7   2       77.15       69.58     18.02 o 
  -6  -7   2      215.03      209.01     15.14 o 
  -5  -7   2        5.60       -2.50      8.28 o 
  -4  -7   2      639.93      553.79     22.25 o 
  -3  -7   2      801.00      836.05     19.12 o 
  -2  -7   2      176.98      199.91     10.48 o 
  -1  -7   2      811.42      764.39     22.20 o 
   0  -7   2       37.45       54.29      6.00 o 
   1  -7   2      313.39      343.98     24.15 o 
   2  -7   2       13.90       23.97     11.21 o 
   3  -7   2        0.15        2.77     20.27 o 
   4  -7   2        0.62      -15.35     15.35 o 
  -9  -6   2       34.28       38.87     12.26 o 
  -8  -6   2       37.56       29.33     11.61 o 
  -7  -6   2      108.41      128.47     20.18 o 
  -6  -6   2       24.80       20.32     10.52 o 
  -5  -6   2     1111.86     1041.91     33.11 o 
  -4  -6   2      187.51      202.00      9.64 o 
  -3  -6   2      470.65      507.28     21.64 o 
  -2  -6   2      577.06      542.82     14.13 o 
  -1  -6   2       10.96       10.87      4.98 o 
   0  -6   2      726.94      641.16     13.34 o 
   1  -6   2      600.46      602.54     31.99 o 
   2  -6   2      135.06      145.85     25.35 o 
   3  -6   2      332.48      365.36     32.86 o 
   4  -6   2       10.74       18.75     14.32 o 
   5  -6   2       60.03       82.44     12.51 o 
  -9  -5   2       13.48       26.84     12.22 o 
  -8  -5   2       13.63       15.35     17.94 o 
  -7  -5   2       32.84       49.12     10.34 o 
  -6  -5   2       27.79       16.79      8.20 o 
  -5  -5   2      246.72      241.81     14.14 o 
  -4  -5   2      676.93      697.50     15.81 o 
  -3  -5   2       24.36       35.81      5.53 o 
  -2  -5   2       15.16       25.40      4.54 o 
  -1  -5   2      283.55      216.70      8.64 o 
   0  -5   2       19.42       37.71      4.50 o 
   1  -5   2      465.67      469.04     12.85 o 
   2  -5   2      738.64      728.12     21.98 o 
   3  -5   2       35.39       49.22     10.87 o 
   4  -5   2      680.48      586.15     22.13 o 
   5  -5   2        4.01        9.08     23.71 o 
   6  -5   2       80.05      108.97     13.75 o 
  -9  -4   2       62.58       57.09     21.04 o 
  -8  -4   2      474.13      472.08     20.97 o 
  -7  -4   2       63.78       67.91     11.14 o 
  -6  -4   2     1945.76     1831.88     39.49 o 
  -5  -4   2      157.61      185.95     16.56 o 
  -4  -4   2       48.12       69.23      6.68 o 
  -3  -4   2      418.51      480.76     11.93 o 
  -2  -4   2      265.39      228.04      7.88 o 
  -1  -4   2      455.86      417.15     10.18 o 
   0  -4   2     4427.55     4682.81     46.84 o 
   1  -4   2       54.13       55.79      5.63 o 
   2  -4   2      174.94      156.69      9.49 o 
   3  -4   2      759.53      679.72     20.99 o 
   4  -4   2        1.99        1.12      6.71 o 
   5  -4   2       99.97      124.36     12.20 o 
   6  -4   2       33.12       30.72     10.87 o 
  -9  -3   2       90.60      146.77     25.18 o 
  -8  -3   2        8.11        4.66     13.28 o 
  -7  -3   2      530.68      560.57     20.96 o 
  -6  -3   2      125.97      148.57     12.83 o 
  -5  -3   2      622.52      619.32     15.38 o 
  -4  -3   2      384.83      376.53     11.06 o 
  -3  -3   2        4.73       10.01      3.74 o 
  -2  -3   2      685.25      496.50     13.06 o 
  -1  -3   2      784.81     1031.11     17.66 o 
   0  -3   2      610.80      684.36     10.79 o 
   1  -3   2      827.03      792.32     14.42 o 
   2  -3   2        0.60       -4.83      3.22 o 
   3  -3   2      306.01      282.77     10.03 o 
   4  -3   2      409.79      428.46     16.80 o 
   5  -3   2       26.08       51.29      9.67 o 
   6  -3   2      110.94      134.78     16.30 o 
   7  -3   2       70.16      110.59     14.92 o 
  -9  -2   2       95.91      118.49     23.46 o 
  -8  -2   2       71.00      111.59     21.39 o 
  -7  -2   2      365.71      369.83     13.63 o 
  -6  -2   2     1233.89     1212.43     23.45 o 
  -5  -2   2      142.39      129.87     12.28 o 
  -4  -2   2      761.54      733.17     15.26 o 
  -3  -2   2     2652.27     2539.28     32.82 o 
  -2  -2   2     1573.61     1457.90     20.61 o 
  -1  -2   2    11550.56    11323.34    137.57 o 
   0  -2   2      519.33      508.47      8.22 o 
   1  -2   2     2376.02     2220.39     36.83 o 
   2  -2   2      149.93      162.24      6.48 o 
   3  -2   2      181.95      191.08      8.03 o 
   4  -2   2       37.18       49.41      7.55 o 
   5  -2   2      258.44      232.47     13.54 o 
   6  -2   2        3.17       -2.65      9.05 o 
   7  -2   2      114.46      141.89     14.81 o 
   8  -2   2       75.23       98.92     27.68 o 
  -9  -1   2        8.71       17.07     16.73 o 
  -8  -1   2       50.64       47.43     16.56 o 
  -7  -1   2      190.25      194.85     19.92 o 
  -6  -1   2       37.10       44.58      7.06 o 
  -5  -1   2     1385.64     1443.16     32.62 o 
  -4  -1   2     1556.15     1508.21     31.90 o 
  -3  -1   2     1137.20     1153.32     18.27 o 
  -2  -1   2     8832.57     9247.32    101.11 o 
  -1  -1   2       14.69       48.82      3.54 o 
   0  -1   2    12804.32    11445.85    204.68 o 
   1  -1   2      402.80      513.28     20.35 o 
   2  -1   2     1080.23     1158.53     26.64 o 
   3  -1   2     1485.26     1374.69     21.40 o 
   4  -1   2       92.62      114.82     10.00 o 
   5  -1   2      488.71      481.22     13.79 o 
   6  -1   2      181.62      170.66     17.85 o 
   7  -1   2       27.14       50.04     10.29 o 
   8  -1   2        5.14       14.98     10.45 o 
  -8   0   2       16.83       26.56     10.69 o 
  -7   0   2       31.55       44.98     10.70 o 
  -6   0   2       73.06      100.52     12.91 o 
  -5   0   2      230.54      211.06      8.62 o 
  -4   0   2     1017.09      948.94     16.99 o 
  -3   0   2      179.88      195.33      6.60 o 
  -2   0   2      348.49      407.45      8.65 o 
  -1   0   2    10694.61    10384.61    120.39 o 
   0   0   2       20.16        9.74      2.97 o 
   1   0   2      588.88      521.28      8.83 o 
   2   0   2    10100.66     9806.48    101.13 o 
   3   0   2      394.35      398.38     10.03 o 
   4   0   2     4365.21     4558.23     54.12 o 
   5   0   2       57.77       37.07      7.52 o 
   6   0   2      573.70      517.85     20.96 o 
   7   0   2       83.33      105.78     12.65 o 
   8   0   2       15.90       27.04     16.04 o 
   9   0   2       14.35       51.91     17.76 o 
  -8   1   2      161.69      204.77     17.23 o 
  -7   1   2       85.57      106.29     13.21 o 
  -6   1   2      438.09      391.03     19.83 o 
  -5   1   2      243.87      233.23     13.22 o 
  -4   1   2      456.78      392.99      9.82 o 
  -3   1   2      171.46      195.88      6.30 o 
  -2   1   2      107.51      114.39      3.56 o 
  -1   1   2     5513.68     5796.61     75.11 o 
   0   1   2      618.04      716.36     10.36 o 
   1   1   2     1403.15     1360.75     23.57 o 
   2   1   2        9.27       21.45      5.71 o 
   3   1   2     3655.66     4010.76     46.22 o 
   4   1   2      125.09      169.03     17.25 o 
   5   1   2     1537.78     1512.50     24.55 o 
   6   1   2      533.01      510.08     13.96 o 
   7   1   2       97.47      113.13     12.40 o 
   8   1   2       17.02        6.38     15.35 o 
   9   1   2       23.68       41.39     17.07 o 
  -8   2   2        4.08       15.44     12.07 o 
  -7   2   2      377.86      322.19     18.14 o 
  -6   2   2       95.90      115.05     13.13 o 
  -5   2   2      800.78      673.47     22.30 o 
  -4   2   2       58.14       85.35     10.16 o 
  -3   2   2      407.11      432.47     14.57 o 
  -2   2   2     1270.83     1284.91     24.57 o 
  -1   2   2     4921.77     4717.06     51.46 o 
   0   2   2     1878.65     2007.48     29.63 o 
   1   2   2     1780.49     1873.44     22.54 o 
   2   2   2       16.17       17.98      2.71 o 
   3   2   2     1861.72     1988.62     25.49 o 
   4   2   2      502.26      489.38     10.68 o 
   6   2   2      181.60      174.60     11.40 o 
   7   2   2      711.48      710.33     23.54 o 
   8   2   2        2.14      -20.44     13.63 o 
   9   2   2      161.67      202.31     28.11 o 
  -7   3   2        2.73        6.79      9.94 o 
  -6   3   2      317.57      296.92     22.51 o 
  -5   3   2       15.27       30.54      9.20 o 
  -4   3   2      280.47      284.58     14.02 o 
  -3   3   2      118.32      112.60     12.33 o 
  -2   3   2      546.71      596.54     16.45 o 
  -1   3   2     1240.13     1158.03     16.20 o 
   0   3   2       95.59      110.10      4.55 o 
   1   3   2      368.28      400.39      8.20 o 
   2   3   2     1481.45     1473.97     19.35 o 
   3   3   2      284.49      300.39     11.02 o 
   4   3   2        5.80       12.38      4.81 o 
   5   3   2      318.47      311.07      8.90 o 
   6   3   2      187.37      171.71     13.54 o 
   7   3   2        7.65       17.07      8.77 o 
   8   3   2      678.15      671.60     24.37 o 
   9   3   2       16.58        1.55     16.56 o 
  -7   4   2       85.97      101.26     15.48 o 
  -6   4   2        4.72       -4.14      9.36 o 
  -5   4   2       52.08       48.00     10.95 o 
  -4   4   2      113.43      108.69     11.92 o 
  -3   4   2       47.97       35.01      8.17 o 
  -2   4   2     9210.58     8749.88    118.05 o 
  -1   4   2      129.08      123.05      5.91 o 
   0   4   2      976.47     1012.41     15.69 o 
   1   4   2      181.09      147.69      5.63 o 
   2   4   2     1501.13     1569.30     25.04 o 
   3   4   2      471.15      560.89     15.55 o 
   4   4   2     4094.16     4250.22     64.25 o 
   5   4   2      204.88      215.42     12.42 o 
   6   4   2      328.54      340.24     23.63 o 
   7   4   2       72.22      105.33     12.67 o 
   8   4   2       62.02       65.64     12.09 o 
   9   4   2      148.44      173.23     15.38 o 
  10   4   2       39.06       87.96     23.80 o 
  -6   5   2        1.00       -7.07      9.09 o 
  -5   5   2        0.24        8.81      8.82 o 
  -4   5   2      126.89      154.12     13.17 o 
  -3   5   2      730.89      743.47     23.35 o 
  -2   5   2      131.28      129.21     11.06 o 
  -1   5   2      706.96      671.19     18.96 o 
   0   5   2      292.43      275.72      8.04 o 
   1   5   2      747.10      761.54     14.07 o 
   2   5   2     1326.53     1381.99     20.40 o 
   3   5   2      335.98      315.46      7.79 o 
   4   5   2      630.42      548.43     17.07 o 
   5   5   2     1301.71     1343.20     30.64 o 
   6   5   2      480.56      468.51     18.70 o 
   7   5   2      265.96      262.57     16.08 o 
   8   5   2       10.85        2.69      9.18 o 
   9   5   2      105.89      106.31     14.84 o 
  10   5   2       33.02       22.73     11.56 o 
  -5   6   2        1.04       -5.43     10.00 o 
  -4   6   2       24.52        9.62      9.31 o 
  -3   6   2      216.31      236.33     14.44 o 
  -2   6   2       56.11       41.59      8.87 o 
  -1   6   2      180.59      233.54     18.45 o 
   0   6   2        9.51       19.50      4.19 o 
   1   6   2     1407.20     1427.17     22.61 o 
   2   6   2       45.34       73.54      6.04 o 
   3   6   2     4438.89     4373.06     51.21 o 
   4   6   2      758.52      729.89     28.98 o 
   5   6   2     1426.43     1438.21     32.61 o 
   6   6   2     1169.35     1141.93     30.35 o 
   7   6   2        0.03       -5.85     12.25 o 
   8   6   2      562.18      499.40     22.07 o 
   9   6   2      128.88      154.44     17.35 o 
  10   6   2       55.01       62.46     16.04 o 
  -4   7   2      111.99      145.96     16.52 o 
  -3   7   2        0.26      -11.89     10.87 o 
  -2   7   2       36.49       21.37      8.23 o 
  -1   7   2        3.06        6.77      7.73 o 
   0   7   2       40.22       29.08      7.74 o 
   1   7   2       10.31        8.41      4.40 o 
   2   7   2      920.28      949.37     18.49 o 
   3   7   2      364.98      380.39     15.22 o 
   4   7   2     1629.72     1655.70     35.36 o 
   5   7   2      594.48      600.09     33.72 o 
   6   7   2       45.85       61.47     10.67 o 
   7   7   2      753.50      657.41     24.35 o 
   8   7   2       69.45       92.27     14.58 o 
   9   7   2      397.83      384.71     21.38 o 
  -3   8   2      104.12       93.55     14.05 o 
  -2   8   2       20.83       47.49      9.86 o 
  -1   8   2       28.43       54.14     10.58 o 
   0   8   2      211.19      200.09     13.45 o 
   1   8   2      180.64      175.77     12.03 o 
   2   8   2      138.55      152.48      8.25 o 
   3   8   2      354.27      326.29     24.15 o 
   4   8   2        1.32       -1.40      9.83 o 
   5   8   2       33.54       46.74     14.66 o 
   6   8   2      186.20      155.85     15.10 o 
   7   8   2       10.84       19.08      9.78 o 
   8   8   2      531.40      493.68     23.35 o 
   9   8   2      203.43      225.47     18.07 o 
  -2   9   2      101.65      117.72     14.46 o 
  -1   9   2      150.38      155.80     24.58 o 
   0   9   2      153.77      174.33     13.97 o 
   1   9   2      574.19      524.27     27.68 o 
   2   9   2        2.98       16.48      6.55 o 
   3   9   2      480.77      521.36     33.37 o 
   4   9   2      255.43      264.97     18.28 o 
   5   9   2      146.05      174.87     14.14 o 
   6   9   2      118.91      105.62     13.88 o 
   7   9   2      170.22      183.63     17.87 o 
   8   9   2       22.87        5.56     10.08 o 
   9   9   2      105.31      109.70     17.44 o 
  -1  10   2       11.74       37.10     10.60 o 
   0  10   2       92.69       77.78     12.80 o 
   1  10   2       23.96       16.04     12.94 o 
   2  10   2      394.97      421.17     27.60 o 
   3  10   2      346.94      310.49     16.25 o 
   4  10   2       13.89       14.74      9.12 o 
   5  10   2      359.47      312.63     17.90 o 
   6  10   2        0.32      -13.56     10.78 o 
   7  10   2      312.79      288.90     19.14 o 
   8  10   2      132.95      189.39     18.83 o 
   2  11   2        2.94      -16.30     10.87 o 
   3  11   2       34.92       39.15     16.21 o 
   4  11   2       15.48       27.52     11.12 o 
   5  11   2      114.11      140.47     15.27 o 
   6  11   2      290.31      287.34     17.99 o 
  -6  -9   3       27.55       43.81     17.07 o 
  -5  -9   3       48.89       57.09     16.73 o 
  -4  -9   3      177.21      170.40     19.49 o 
  -3  -9   3      169.76      184.54     21.73 o 
  -2  -9   3      244.45      239.91     20.49 o 
  -1  -9   3      353.80      384.44     26.91 o 
   0  -9   3        3.76       -5.69     14.32 o 
  -7  -8   3       13.62       15.69     14.49 o 
  -6  -8   3       21.04       12.59     13.97 o 
  -5  -8   3      107.56      122.28     19.66 o 
  -4  -8   3        0.70      -14.49      9.66 o 
  -3  -8   3       76.44       75.02     16.90 o 
  -2  -8   3      348.82      362.43     18.72 o 
  -1  -8   3        2.20        9.54      6.72 o 
   0  -8   3      216.89      189.55     24.49 o 
   1  -8   3       40.00       54.67     17.25 o 
   2  -8   3       55.39       54.50     19.49 o 
  -8  -7   3       43.03       55.54     17.94 o 
  -7  -7   3      180.69      188.68     24.15 o 
  -6  -7   3       27.68       19.49     13.97 o 
  -5  -7   3      580.98      631.41     33.80 o 
  -4  -7   3      182.35      170.40     18.97 o 
  -3  -7   3      479.94      459.39     25.01 o 
  -2  -7   3        8.21       21.94      9.14 o 
  -1  -7   3       33.40       19.95      6.68 o 
   0  -7   3       46.87       59.60      8.34 o 
   1  -7   3       18.90       11.73     13.45 o 
   2  -7   3       19.27       16.90     16.04 o 
   3  -7   3       56.70       22.08     18.45 o 
  -8  -6   3      230.71      229.23     18.14 o 
  -7  -6   3        4.08       -1.41      8.99 o 
  -6  -6   3      504.97      536.52     27.16 o 
  -5  -6   3      111.02      104.72     23.71 o 
  -4  -6   3     1170.44     1050.08     24.74 o 
  -3  -6   3      598.29      644.30     16.38 o 
  -2  -6   3      107.34      142.52      8.29 o 
  -1  -6   3       80.83       64.26      6.04 o 
   0  -6   3        6.09       21.74      4.98 o 
   1  -6   3        2.86        3.73      5.75 o 
   2  -6   3      207.11      212.83     21.21 o 
   4  -6   3        0.19      -14.49     14.14 o 
  -9  -5   3       55.07       44.79     12.37 o 
  -8  -5   3       69.86       63.81     12.51 o 
  -7  -5   3      323.90      362.19     18.71 o 
  -6  -5   3      204.71      239.31     20.27 o 
  -5  -5   3     1245.71     1162.50     23.51 o 
  -4  -5   3      121.59      131.49     11.32 o 
  -3  -5   3       92.70      140.35      8.38 o 
  -2  -5   3     1114.28      976.33     19.13 o 
  -1  -5   3        1.50       -1.20      4.50 o 
   0  -5   3      750.79      775.38     14.53 o 
   1  -5   3      196.85      190.69      8.96 o 
   2  -5   3      319.35      322.79     16.73 o 
   3  -5   3        3.32       12.52      7.18 o 
   4  -5   3       18.24       10.00      8.69 o 
   5  -5   3       25.22       23.86     12.07 o 
  -9  -4   3       73.90       97.45     21.73 o 
  -8  -4   3       66.25       86.67     12.49 o 
  -7  -4   3        5.84       -2.59      8.12 o 
  -6  -4   3      745.96      702.47     23.30 o 
  -5  -4   3        2.87        3.55      5.21 o 
  -4  -4   3      287.42      325.15     11.22 o 
  -3  -4   3     1507.26     1405.37     23.55 o 
  -2  -4   3        7.46       32.52      9.25 o 
  -1  -4   3     1655.65     1775.99     22.74 o 
   1  -4   3     1628.88     1606.56     25.34 o 
   2  -4   3      355.89      366.67     12.52 o 
   3  -4   3      136.69      150.51     10.80 o 
   4  -4   3        2.10       10.00     13.11 o 
   5  -4   3       19.54       22.75     16.56 o 
   6  -4   3       36.52       58.88     11.06 o 
  -9  -3   3       84.28       71.06     22.25 o 
  -8  -3   3       11.86       43.29     15.35 o 
  -7  -3   3      199.09      208.02     14.16 o 
  -6  -3   3       83.32       97.44      9.37 o 
  -5  -3   3      156.66      156.87     11.77 o 
  -4  -3   3      439.74      460.44     13.00 o 
  -3  -3   3       54.95       63.32      6.12 o 
  -2  -3   3      864.82      819.31     15.36 o 
  -1  -3   3       23.51       51.81      4.20 o 
   0  -3   3      771.81      689.49     11.55 o 
   2  -3   3      512.19      553.12     15.49 o 
   3  -3   3     1169.92     1022.36     20.02 o 
   4  -3   3      378.12      389.16     16.60 o 
   5  -3   3      323.28      295.40     27.51 o 
   6  -3   3       91.29      112.57     30.70 o 
   7  -3   3       34.63       29.79     14.66 o 
  -9  -2   3      105.33      192.48     26.73 o 
  -8  -2   3      116.75      136.60     22.94 o 
  -7  -2   3      393.96      427.24     24.15 o 
  -6  -2   3       17.40       19.78      6.34 o 
  -5  -2   3       53.38       43.39      6.71 o 
  -4  -2   3      578.11      608.84     16.47 o 
  -3  -2   3       64.00       59.60      5.75 o 
  -2  -2   3      495.50      558.51     13.61 o 
  -1  -2   3      786.73      779.50     11.65 o 
   0  -2   3      542.89      567.54      9.22 o 
   1  -2   3       78.69       85.81      4.73 o 
   2  -2   3     2225.54     2127.34     29.24 o 
   3  -2   3      681.87      800.34     16.54 o 
   4  -2   3      644.15      615.07     15.97 o 
   5  -2   3      303.59      277.14     14.24 o 
   6  -2   3      125.58      151.24     11.94 o 
   7  -2   3      267.72      247.72     15.57 o 
  -8  -1   3       41.93       56.05     18.97 o 
  -7  -1   3        0.13        4.34     10.35 o 
  -6  -1   3      466.55      418.71     13.57 o 
  -5  -1   3      684.47      695.47     24.42 o 
  -4  -1   3      510.35      506.46     12.87 o 
  -3  -1   3      987.63      895.57     16.33 o 
  -2  -1   3      785.45      737.80     13.35 o 
  -1  -1   3      134.36      134.83      4.54 o 
   0  -1   3       70.38       81.83      6.65 o 
   1  -1   3        8.73        3.70      2.15 o 
   2  -1   3      481.26      392.85     12.68 o 
   3  -1   3     1656.69     1844.34     27.10 o 
   4  -1   3       16.12       11.78      5.18 o 
   5  -1   3      125.08      138.39      9.52 o 
   6  -1   3      284.56      237.54     13.94 o 
   7  -1   3       47.30       58.53     11.34 o 
   8  -1   3      241.71      240.76     15.78 o 
  -8   0   3        0.87       13.74     10.11 o 
  -7   0   3      359.95      342.61     32.51 o 
  -6   0   3       84.42      120.52     13.41 o 
  -5   0   3      578.27      533.20     13.98 o 
  -4   0   3     1763.31     1748.01     26.42 o 
  -3   0   3     1061.43     1075.06     17.92 o 
  -2   0   3     1133.30     1200.52     15.35 o 
  -1   0   3     1701.17     1697.21     18.98 o 
   0   0   3     1323.34     1433.77     24.81 o 
   1   0   3     7025.33     6902.39     73.34 o 
   3   0   3      143.16      155.17      6.97 o 
   4   0   3      413.47      407.28     11.86 o 
   5   0   3       18.88       28.19      6.34 o 
   6   0   3      156.46      163.72     13.28 o 
   7   0   3      520.14      485.71     19.64 o 
   8   0   3       34.47       47.58     10.05 o 
  -8   1   3       40.03       60.33     12.98 o 
  -7   1   3        1.03      -12.67      8.44 o 
  -6   1   3      421.50      387.96     18.05 o 
  -5   1   3      207.06      220.20     13.59 o 
  -4   1   3      121.07      131.71      6.80 o 
  -3   1   3      701.66      657.76     10.65 o 
  -1   1   3     1907.41     1810.68     23.30 o 
   0   1   3    10808.55    11305.99    147.72 o 
   1   1   3     4857.70     4696.30     63.53 o 
   2   1   3     3591.61     3770.52     43.54 o 
   3   1   3       76.02       88.34      5.74 o 
   4   1   3      697.58      698.75     14.94 o 
   5   1   3      556.60      538.11     14.19 o 
   6   1   3        4.37        2.34      5.28 o 
   7   1   3      312.04      287.03     12.12 o 
   8   1   3        4.01        6.90     12.94 o 
   9   1   3       30.91       36.56     15.18 o 
  -8   2   3        0.74       20.51     10.53 o 
  -7   2   3        6.41        2.88     10.06 o 
  -6   2   3        5.19        6.04      8.70 o 
  -5   2   3      158.14      167.32     13.38 o 
  -4   2   3      196.73      180.49     11.32 o 
  -3   2   3       11.62       11.42      5.64 o 
  -2   2   3     1380.62     1284.60     19.01 o 
  -1   2   3      931.96      947.14     14.87 o 
   0   2   3     2321.81     2397.73     29.09 o 
   1   2   3     7155.56     6844.70     96.76 o 
   2   2   3      122.25      101.29      4.99 o 
   3   2   3     2430.85     2587.96     32.68 o 
   4   2   3      380.37      354.75      9.93 o 
   5   2   3      365.11      333.58     10.62 o 
   6   2   3     1175.52     1131.32     21.78 o 
   7   2   3      132.53      146.30     13.63 o 
   8   2   3      310.10      300.27     26.56 o 
   9   2   3       66.40       59.33     18.80 o 
  -7   3   3       73.04       71.47     13.81 o 
  -6   3   3       17.40       14.47     11.64 o 
  -5   3   3       25.13       37.27     16.30 o 
  -4   3   3       89.49      108.61     12.15 o 
  -3   3   3      358.12      368.90     14.85 o 
  -2   3   3      898.89      913.75     22.33 o 
  -1   3   3     4138.50     4199.65     47.91 o 
   0   3   3       14.11       10.06      5.35 o 
   1   3   3      846.99      911.97     14.69 o 
   2   3   3     2767.45     3129.48     36.92 o 
   3   3   3        0.46       17.49      3.63 o 
   4   3   3     2820.26     2713.08     42.51 o 
   5   3   3      941.18      957.20     17.51 o 
   6   3   3      559.09      536.23     20.01 o 
   7   3   3      507.46      580.59     21.95 o 
   8   3   3        2.31        0.02     15.00 o 
   9   3   3       29.49       24.32     17.94 o 
  -7   4   3        2.56        2.61     13.97 o 
  -6   4   3       27.90       26.74     11.42 o 
  -5   4   3      155.10      179.73     16.52 o 
  -4   4   3       13.53        3.39      7.10 o 
  -3   4   3      167.86      186.27     12.07 o 
  -2   4   3     1092.75      978.86     23.90 o 
  -1   4   3      168.90      231.33      6.73 o 
   0   4   3     1557.08     1683.73     23.41 o 
   1   4   3      326.95      369.72      9.15 o 
   2   4   3       87.41      112.98      5.38 o 
   3   4   3     3212.97     3164.64     38.10 o 
   4   4   3     1121.90     1260.46     27.37 o 
   5   4   3     1093.53     1077.43     41.13 o 
   6   4   3     2262.92     2241.06    103.22 o 
   7   4   3      502.77      547.52     21.95 o 
   8   4   3      201.47      201.79     18.54 o 
   9   4   3       16.14       20.72     11.88 o 
  10   4   3       40.23       67.26     21.56 o 
  -6   5   3       82.97      117.84     15.17 o 
  -5   5   3      131.48      184.48     17.55 o 
  -4   5   3      161.02      163.01     13.37 o 
  -3   5   3      969.98      922.44     31.56 o 
  -2   5   3      206.70      156.09     11.30 o 
  -1   5   3        8.17       15.04      6.08 o 
   0   5   3      298.70      354.76     12.69 o 
   1   5   3      231.79      188.02      7.13 o 
   2   5   3      200.78      189.27      7.17 o 
   3   5   3      270.25      257.17     11.01 o 
   4   5   3       53.53       54.29     14.06 o 
   5   5   3      225.82      228.01     12.71 o 
   6   5   3      178.32      207.40     14.06 o 
   7   5   3     1026.08      862.52     27.37 o 
   8   5   3       36.86       51.18     11.43 o 
   9   5   3      231.50      208.14     17.42 o 
  10   5   3      206.06      205.19     18.34 o 
  -5   6   3      182.45      159.23     20.27 o 
  -4   6   3      167.46      131.06     15.10 o 
  -3   6   3     1273.09     1089.43     30.59 o 
  -2   6   3       86.41      114.69     12.71 o 
  -1   6   3      852.86      819.54     29.58 o 
   0   6   3      535.35      510.16     12.32 o 
   1   6   3      255.42      278.23      9.23 o 
   2   6   3     2138.78     2142.82     30.04 o 
   3   6   3      457.80      469.97     11.32 o 
   4   6   3      989.31     1013.71     25.55 o 
   5   6   3       59.35       63.87     10.10 o 
   6   6   3       51.54       30.55     13.54 o 
   7   6   3       60.32       92.22     13.13 o 
   8   6   3       69.80       94.61     13.41 o 
   9   6   3      171.49      201.70     18.93 o 
  10   6   3       51.11       41.06     12.20 o 
  -4   7   3        7.36       24.62     11.64 o 
  -3   7   3      149.68      140.18     15.03 o 
  -2   7   3      104.22      122.26     13.83 o 
  -1   7   3      380.07      385.12     17.18 o 
   0   7   3      285.72      278.54     14.11 o 
   1   7   3     1549.64     1518.39     25.13 o 
   2   7   3        1.59        2.80      5.74 o 
   3   7   3      763.73      778.47     21.81 o 
   4   7   3       99.93      103.03     10.85 o 
   5   7   3      232.88      262.00     14.65 o 
   6   7   3      716.07      673.71     23.79 o 
   7   7   3        3.36       -5.31      7.24 o 
   8   7   3      110.05       99.90     14.66 o 
   9   7   3       52.36       50.30     13.82 o 
  -3   8   3        6.37        0.40      9.11 o 
  -2   8   3       25.66       42.93     10.83 o 
  -1   8   3       36.09       53.57     12.42 o 
   0   8   3      289.02      239.28     29.15 o 
   1   8   3       51.53       61.36     10.19 o 
   2   8   3      908.06      891.72     19.10 o 
   3   8   3        3.34       12.59      8.45 o 
   4   8   3       31.71       45.44     13.28 o 
   5   8   3     1754.16     1573.89     37.10 o 
   6   8   3        5.82        0.19      7.43 o 
   7   8   3      700.18      659.96     25.16 o 
   8   8   3      147.66      189.36     18.50 o 
   9   8   3      116.98      168.12     18.02 o 
  -2   9   3       16.06       36.35     11.89 o 
  -1   9   3       12.26       14.76      9.23 o 
   0   9   3        2.92        8.26      9.19 o 
   1   9   3      123.95      131.21     18.11 o 
   2   9   3        2.05      -10.69     10.18 o 
   3   9   3       22.09       16.41      7.32 o 
   4   9   3      589.85      583.33     21.70 o 
   5   9   3       25.99       26.90     10.43 o 
   6   9   3      768.26      740.60     26.03 o 
   7   9   3       21.40       30.50     13.02 o 
   8   9   3      226.94      235.73     17.48 o 
   9   9   3      302.32      260.99     19.75 o 
  -1  10   3        5.63        7.18     27.68 o 
   0  10   3       24.80       22.59     10.60 o 
   1  10   3       11.21       16.56     13.80 o 
   2  10   3       13.95       11.04     12.42 o 
   3  10   3       31.80       61.17     15.35 o 
   4  10   3       22.81       42.24     10.61 o 
   5  10   3      204.88      203.39     17.07 o 
   6  10   3       31.38       28.78     10.35 o 
   7  10   3      147.96      187.02     27.42 o 
   8  10   3      184.44      194.44     18.83 o 
   1  11   3        0.33        3.45     12.59 o 
   2  11   3       95.63       99.00     17.59 o 
   4  11   3       23.18       20.66      8.84 o 
   5  11   3      180.56      201.13     16.20 o 
   6  11   3       34.25       56.43     12.08 o 
   7  11   3        0.40      -14.08      9.39 o 
  -3  -9   4       73.12       64.54     12.78 o 
  -2  -9   4      100.58       98.39     13.73 o 
  -6  -8   4      341.55      360.64     29.15 o 
  -5  -8   4      137.43      164.54     23.63 o 
  -4  -8   4      174.37      175.06     24.32 o 
  -3  -8   4       78.17       86.96     12.69 o 
  -2  -8   4       26.99       28.79      8.31 o 
  -1  -8   4       30.53       32.50      8.20 o 
   0  -8   4       87.28      117.62     21.04 o 
   1  -8   4        2.10       19.83     16.38 o 
  -7  -7   4       56.70       70.37     19.66 o 
  -6  -7   4        2.36      -10.18     11.38 o 
  -5  -7   4      175.11      186.27     20.87 o 
  -4  -7   4      158.36      161.09     21.04 o 
  -3  -7   4      255.17      264.05     19.66 o 
  -2  -7   4      380.44      343.64     13.66 o 
  -1  -7   4       24.52       19.38      8.27 o 
   0  -7   4      160.30      165.28     27.08 o 
   1  -7   4       96.46      122.63     21.04 o 
   2  -7   4      116.30      149.53     24.15 o 
  -8  -6   4        3.78       10.00     14.83 o 
  -7  -6   4      139.14      146.77     20.70 o 
  -6  -6   4       20.57       11.56     12.59 o 
  -5  -6   4        7.13      -10.52      9.83 o 
  -4  -6   4        4.18       10.00     15.69 o 
  -3  -6   4      706.87      694.49     22.55 o 
  -2  -6   4       16.16        2.01      6.32 o 
  -1  -6   4     1099.92      972.20     22.07 o 
   0  -6   4      119.89      154.75     14.05 o 
   1  -6   4      144.82      155.98     13.42 o 
   2  -6   4      431.93      433.94     29.49 o 
   3  -6   4       51.93       58.47     19.14 o 
   4  -6   4       81.29      111.24     24.32 o 
  -8  -5   4      199.78      208.21     16.35 o 
  -7  -5   4       21.32       16.73     13.11 o 
  -6  -5   4      223.01      246.81     21.56 o 
  -5  -5   4       33.65       27.59     10.95 o 
  -4  -5   4       19.97        8.93     13.11 o 
  -3  -5   4        9.25       17.39      7.13 o 
  -2  -5   4      692.53      654.66     16.94 o 
  -1  -5   4        5.65        1.54      4.68 o 
   0  -5   4      363.91      383.83     16.74 o 
   1  -5   4       98.53      111.29     12.52 o 
   2  -5   4       81.58       89.06     20.52 o 
   3  -5   4      138.92      142.63     22.94 o 
   4  -5   4        3.86       10.69     15.52 o 
   5  -5   4       79.39       81.23     20.70 o 
  -8  -4   4       64.25       79.25     12.97 o 
  -7  -4   4      118.24      159.28     21.99 o 
  -6  -4   4       68.78       48.88     10.15 o 
  -5  -4   4      215.60      194.80     10.34 o 
  -4  -4   4     1029.36     1016.07     21.09 o 
  -3  -4   4       48.80       95.81      8.17 o 
  -2  -4   4      852.12      795.93     18.00 o 
  -1  -4   4       15.42       32.69      5.91 o 
   0  -4   4       12.71       33.38      8.64 o 
   1  -4   4       51.99       51.12      9.33 o 
   2  -4   4      781.46      749.46     22.86 o 
   3  -4   4       44.05       28.51      9.12 o 
   4  -4   4      128.51      153.67     23.11 o 
   6  -4   4       40.24       50.71     18.28 o 
  -8  -3   4      121.66      170.40     25.18 o 
  -7  -3   4       43.31       60.66     18.28 o 
  -6  -3   4      533.38      462.59     15.14 o 
  -5  -3   4      998.86      970.17     21.14 o 
  -4  -3   4      488.00      562.14     15.01 o 
  -3  -3   4     2830.38     2653.48     36.84 o 
  -2  -3   4      483.51      459.15     10.37 o 
  -1  -3   4     3193.84     3330.32     37.19 o 
   0  -3   4        7.61       20.16      8.17 o 
   1  -3   4       45.50       63.66      5.28 o 
   2  -3   4       42.36       28.22      4.54 o 
   3  -3   4       94.03      126.28      8.22 o 
   4  -3   4       33.34       55.99      9.09 o 
   5  -3   4        8.84       11.91      7.52 o 
   6  -3   4       43.38       40.76     10.29 o 
  -8  -2   4       31.73       24.49     15.87 o 
  -7  -2   4      386.34      344.96     22.25 o 
  -6  -2   4      215.17      224.85     11.18 o 
  -5  -2   4      401.68      429.23     13.66 o 
  -4  -2   4     1455.57     1347.58     23.80 o 
  -3  -2   4      123.22      109.80      7.43 o 
  -2  -2   4     3372.37     3490.12     37.16 o 
  -1  -2   4     1170.98     1181.91     16.09 o 
   0  -2   4     1621.10     1627.71     32.83 o 
   1  -2   4     1833.51     1728.44     27.22 o 
   2  -2   4      485.35      451.78     11.30 o 
   3  -2   4     1009.16     1036.06     19.87 o 
   4  -2   4       16.53       20.18      6.06 o 
   5  -2   4      252.38      260.31     14.19 o 
   6  -2   4        3.05        2.12      9.66 o 
   7  -2   4        6.65       10.70      8.97 o 
  -8  -1   4       60.15      110.21     23.11 o 
  -7  -1   4       64.85       77.40     13.21 o 
  -6  -1   4      127.32      159.64     15.18 o 
  -5  -1   4        0.18       -4.32      5.32 o 
  -4  -1   4        8.16        7.38      6.43 o 
  -3  -1   4       75.57       72.22      8.37 o 
  -2  -1   4        4.03       -4.01      2.67 o 
  -1  -1   4      658.19      548.46      9.20 o 
   0  -1   4     3476.47     3652.87     54.98 o 
   1  -1   4      347.73      350.11      7.54 o 
   2  -1   4     5268.67     5287.95     60.29 o 
   3  -1   4       23.27       36.92      5.15 o 
   4  -1   4     1486.94     1382.93     24.73 o 
   5  -1   4      292.37      288.36     11.99 o 
   6  -1   4      102.35      127.46     18.11 o 
   7  -1   4      132.99      150.92     14.27 o 
   8  -1   4       27.12       36.63     15.09 o 
  -8   0   4      326.94      313.96     19.13 o 
  -7   0   4       28.24       27.44     10.79 o 
  -6   0   4      232.00      229.38     15.05 o 
  -5   0   4       75.88       80.39     20.96 o 
  -4   0   4      106.28      123.74     10.51 o 
  -3   0   4      392.03      411.04      9.20 o 
  -2   0   4     1576.16     1550.02     27.21 o 
  -1   0   4       15.17       19.32      3.31 o 
   0   0   4       58.92       83.67      7.46 o 
   1   0   4     1398.85     1367.88     19.21 o 
   2   0   4       60.20      106.38      5.67 o 
   3   0   4      236.31      229.59      8.62 o 
   4   0   4      673.49      622.76     18.49 o 
   5   0   4       97.26      103.55      9.17 o 
   6   0   4      631.88      606.66     19.62 o 
   7   0   4      144.22      151.41     14.14 o 
   8   0   4       27.07       25.35     17.07 o 
  -8   1   4        6.87        6.59     10.95 o 
  -7   1   4      112.65      134.64     16.34 o 
  -6   1   4       66.54       66.58     12.60 o 
  -5   1   4       94.69      109.59     12.79 o 
  -4   1   4      160.92      140.77      7.07 o 
  -3   1   4      124.57      152.72     13.84 o 
  -2   1   4     1270.92     1277.42     19.92 o 
  -1   1   4      262.78      315.52     11.03 o 
   0   1   4      409.00      555.64     10.44 o 
   1   1   4      965.32      881.79     14.24 o 
   2   1   4      141.56      183.41      6.55 o 
   3   1   4      131.69      199.97      8.09 o 
   4   1   4       46.06       48.73      6.35 o 
   5   1   4      766.15      710.63     17.12 o 
   6   1   4       20.68        7.34      6.49 o 
   7   1   4      327.50      345.52     13.31 o 
   8   1   4       41.13       69.51     16.73 o 
   9   1   4      256.63      317.86     27.08 o 
  -7   2   4        0.58       -9.96      9.94 o 
  -6   2   4       30.92       38.85     10.36 o 
  -5   2   4      122.37      142.31     13.77 o 
  -4   2   4       46.09       33.45     10.18 o 
  -3   2   4     1714.35     1774.86     26.32 o 
  -2   2   4      477.65      433.36     10.65 o 
  -1   2   4      904.04      966.00     16.18 o 
   0   2   4      376.25      318.41      8.36 o 
   1   2   4      359.26      483.14     10.24 o 
   2   2   4       90.89      133.49      5.82 o 
   3   2   4     1224.77     1079.29     18.33 o 
   4   2   4       53.31       88.58      6.56 o 
   5   2   4      768.50      755.18     22.26 o 
   6   2   4      545.79      564.40     15.75 o 
   7   2   4      173.71      154.94     13.38 o 
   8   2   4       63.14       70.64     12.45 o 
   9   2   4      163.68      195.75     27.42 o 
  -7   3   4       64.66       95.95     14.76 o 
  -6   3   4       31.91       60.73     18.97 o 
  -5   3   4       20.28       27.88      9.19 o 
  -4   3   4      510.58      480.86     19.06 o 
  -3   3   4        1.00        7.36      7.11 o 
  -2   3   4     1452.24     1346.03     21.25 o 
  -1   3   4      247.08      253.41      8.35 o 
   0   3   4      261.10      261.36     11.15 o 
   1   3   4      224.01      244.38     11.18 o 
   2   3   4      179.46      145.94      6.30 o 
   3   3   4      125.98       94.41      5.73 o 
   4   3   4     2374.57     2490.29     33.69 o 
   5   3   4        2.84        9.17      4.94 o 
   6   3   4      117.89      145.42     14.12 o 
   7   3   4       39.77       12.72     12.07 o 
   8   3   4       20.49       27.36     10.69 o 
   9   3   4       67.67       96.07     22.25 o 
  -6   4   4        3.41        4.78     10.12 o 
  -5   4   4       56.70       60.98     18.71 o 
  -4   4   4        9.15       -4.68      7.98 o 
  -3   4   4      718.73      634.35     20.85 o 
  -2   4   4       23.66       24.42      7.29 o 
  -1   4   4       12.15       18.03      4.23 o 
   0   4   4     2124.80     2182.20    104.43 o 
   1   4   4       82.34       95.59      5.91 o 
   2   4   4     3008.32     2887.68     36.36 o 
   3   4   4      958.47      968.02     43.14 o 
   4   4   4     1036.43     1023.53     17.41 o 
   5   4   4      365.47      399.56     16.39 o 
   6   4   4      237.80      203.22     15.52 o 
   7   4   4      149.31      156.65     14.41 o 
   8   4   4      425.77      397.44     20.28 o 
   9   4   4       28.22       22.75     11.64 o 
  -6   5   4        3.61        1.69     22.77 o 
  -5   5   4        8.78       13.04     11.73 o 
  -4   5   4       42.44       52.45     11.81 o 
  -3   5   4      205.27      179.60     12.91 o 
  -2   5   4      182.82      165.12     12.06 o 
  -1   5   4      540.54      543.02     17.85 o 
   0   5   4        5.21        7.96      3.56 o 
   1   5   4     3174.59     3144.12     39.97 o 
   2   5   4       21.27       14.69      4.33 o 
   3   5   4     4543.94     4524.86     53.14 o 
   4   5   4     1004.84     1011.97     25.04 o 
   5   5   4      622.67      669.18     30.01 o 
   6   5   4      200.13      179.04     13.29 o 
   7   5   4      304.16      275.84     17.01 o 
   8   5   4      401.64      317.97     19.13 o 
   9   5   4      196.89      213.87     16.88 o 
  -5   6   4        9.99       -2.87      9.57 o 
  -4   6   4       17.21        6.98      9.54 o 
  -3   6   4      204.21      170.77     14.79 o 
  -2   6   4      240.52      227.92     14.08 o 
  -1   6   4       19.55       24.63      8.16 o 
   0   6   4      194.30      184.47      7.91 o 
   1   6   4      144.80      138.59      7.32 o 
   2   6   4     1285.16     1278.48     21.59 o 
   3   6   4     1902.61     1966.40     30.50 o 
   4   6   4      488.77      556.65     18.65 o 
   5   6   4     1708.75     1578.72     35.37 o 
   6   6   4        8.92        1.44      7.37 o 
   7   6   4     1069.56      983.85     62.78 o 
   8   6   4       93.62      166.86     17.38 o 
   9   6   4      189.91      233.48     19.19 o 
  -4   7   4       85.46       83.09     14.44 o 
  -3   7   4       57.38       38.27     10.44 o 
  -2   7   4       13.79       31.54      9.84 o 
  -1   7   4       84.58      122.90     13.03 o 
   0   7   4      368.05      348.37     15.97 o 
   1   7   4       56.00       63.57      6.92 o 
   2   7   4       53.62       54.11      6.82 o 
   3   7   4       63.43       67.80      9.31 o 
   4   7   4      138.54      132.83     11.73 o 
   5   7   4        6.07        0.66      6.64 o 
   6   7   4     1390.65     1264.70     44.41 o 
   7   7   4       19.05       43.59     11.61 o 
   8   7   4      634.18      635.31     26.65 o 
   9   7   4      303.51      280.22     28.37 o 
  -3   8   4       86.07      102.99     14.91 o 
  -2   8   4      111.60      139.09     16.13 o 
  -1   8   4      190.87      163.77     13.90 o 
   0   8   4      237.05      204.25     13.65 o 
   1   8   4      513.51      472.11     18.62 o 
   2   8   4      781.42      741.52     17.48 o 
   3   8   4      327.64      319.97     14.73 o 
   4   8   4      230.25      232.55     13.66 o 
   5   8   4        8.08        6.20      7.76 o 
   6   8   4        2.45       -9.38      6.38 o 
   7   8   4      168.34      185.12     16.14 o 
   8   8   4       41.38       48.66     12.00 o 
   9   8   4       61.11       54.55     14.63 o 
  -2   9   4       35.25       20.65     11.21 o 
  -1   9   4       67.07       52.71     11.66 o 
   0   9   4      103.70      126.33     14.19 o 
   1   9   4       67.90       74.43     12.33 o 
   2   9   4      171.09      158.85     18.63 o 
   3   9   4      512.40      497.08     18.98 o 
   4   9   4      352.68      379.40     17.49 o 
   5   9   4      323.52      286.93     16.28 o 
   6   9   4        3.49        1.40      8.08 o 
   7   9   4      298.41      283.67     17.88 o 
   8   9   4       64.33       57.30     12.86 o 
   9   9   4       53.03       56.56     13.68 o 
  -1  10   4       12.59       26.42     11.06 o 
   0  10   4       23.51       12.26     10.09 o 
   1  10   4      237.28      227.66     22.25 o 
   2  10   4       95.25      110.21     20.35 o 
   3  10   4      231.19      213.35     21.39 o 
   4  10   4      267.71      274.34     16.26 o 
   5  10   4        2.56        2.98      8.74 o 
   6  10   4      373.60      327.55     18.47 o 
   7  10   4       86.13       88.32     13.62 o 
   8  10   4       53.34       65.27     13.82 o 
   1  11   4        9.05        4.31     14.32 o 
   2  11   4      143.15      155.05     22.94 o 
   3  11   4       53.39       43.29     16.56 o 
   4  11   4       18.60       36.56     15.18 o 
   5  11   4      146.64      156.38     14.98 o 
   6  11   4        7.70       18.63     10.24 o 
   7  11   4      171.83      192.43     18.01 o 
  -4  -8   5        7.63       10.32     11.81 o 
  -3  -8   5        4.89        5.10      9.65 o 
  -2  -8   5        4.90       16.63     10.15 o 
  -1  -8   5        9.93        1.65     10.97 o 
   0  -8   5        6.92        8.28     15.00 o 
  -6  -7   5      198.70      185.41     21.39 o 
  -5  -7   5       22.09       21.56     13.80 o 
  -4  -7   5       57.40       48.08     10.13 o 
  -3  -7   5      170.62      175.02     15.52 o 
  -2  -7   5      143.99      154.73     11.04 o 
  -1  -7   5       91.21       92.37     13.39 o 
   0  -7   5       14.19       11.90     10.12 o 
   1  -7   5       18.10       23.63     17.25 o 
   2  -7   5       37.26       73.64     21.04 o 
  -7  -6   5      184.59      187.65     21.90 o 
  -6  -6   5       32.90       17.25     13.45 o 
  -5  -6   5      135.22      148.67     21.56 o 
  -4  -6   5       98.05      143.50     19.83 o 
  -3  -6   5        0.63        6.09     10.76 o 
  -2  -6   5      165.02      170.27     10.96 o 
  -1  -6   5      113.05      133.07     14.82 o 
   0  -6   5       95.16      128.21     14.51 o 
   1  -6   5        4.21       11.98      9.20 o 
   2  -6   5        0.45       -3.97     12.25 o 
   3  -6   5       61.04       76.23     21.56 o 
  -7  -5   5       15.58       -1.21     12.94 o 
  -6  -5   5      133.82      113.31     17.94 o 
  -5  -5   5      253.41      285.18     23.20 o 
  -4  -5   5      493.64      453.86     18.88 o 
  -3  -5   5      787.87      792.01     20.14 o 
  -2  -5   5        6.10        9.73      6.07 o 
  -1  -5   5      243.31      243.82     13.52 o 
   0  -5   5       26.73       30.43      9.82 o 
   1  -5   5      391.91      425.13     19.21 o 
   2  -5   5      393.42      350.31     17.90 o 
   3  -5   5       12.69       -8.45     13.80 o 
   4  -5   5       29.22       -3.62     14.66 o 
  -8  -4   5        0.98        8.28     12.76 o 
  -7  -4   5       10.44       12.94     13.80 o 
  -6  -4   5       22.61       25.53     12.59 o 
  -5  -4   5       40.26       48.30      9.80 o 
  -4  -4   5      877.56      906.70     26.52 o 
  -3  -4   5        1.57        7.17      5.43 o 
  -2  -4   5      726.24      638.38     17.20 o 
  -1  -4   5      178.32      198.29     10.27 o 
   0  -4   5      244.17      259.41     14.75 o 
   1  -4   5     1020.06      939.13     26.71 o 
   2  -4   5      200.83      218.44     17.85 o 
   3  -4   5      246.47      215.93     14.72 o 
   4  -4   5      123.11      142.63     23.80 o 
   5  -4   5      158.22      211.10     24.32 o 
  -8  -3   5        0.13       30.18     15.00 o 
  -7  -3   5      178.10      187.46     18.80 o 
  -6  -3   5       40.23       46.24      9.49 o 
  -5  -3   5      231.64      197.99     13.43 o 
  -4  -3   5       15.37       17.42     10.35 o 
  -3  -3   5       67.34       37.01      6.77 o 
  -2  -3   5      340.52      381.92     15.35 o 
  -1  -3   5       96.14      135.77      9.76 o 
   0  -3   5      712.08      642.31     20.61 o 
   1  -3   5      290.49      284.18     16.04 o 
   2  -3   5      610.96      570.03     20.29 o 
   3  -3   5      328.71      325.93     16.26 o 
   4  -3   5      288.64      292.65     16.66 o 
   5  -3   5      177.75      199.38     22.59 o 
  -8  -2   5       55.72      111.76     20.52 o 
  -7  -2   5       58.51       75.05     30.18 o 
  -6  -2   5      600.87      551.87     17.02 o 
  -5  -2   5      401.90      453.73     14.70 o 
  -4  -2   5      246.59      309.17      9.87 o 
  -3  -2   5       39.16       12.52      4.58 o 
  -2  -2   5       38.41       26.46      5.87 o 
  -1  -2   5      121.66      127.56     12.76 o 
   0  -2   5      610.04      582.48     18.37 o 
   1  -2   5      844.06      800.89     22.24 o 
   2  -2   5        1.51       -7.49      6.53 o 
   3  -2   5      182.47      171.84     19.40 o 
   4  -2   5      272.08      263.58     15.79 o 
   5  -2   5       53.25       65.71     16.73 o 
   6  -2   5      500.63      474.12     31.56 o 
   7  -2   5        8.03       17.25     12.94 o 
  -8  -1   5       11.56       19.32     14.49 o 
  -7  -1   5      275.91      259.37     16.57 o 
  -6  -1   5      297.92      331.14     17.44 o 
  -5  -1   5      102.56      134.25      7.86 o 
  -4  -1   5      982.21      832.57     15.59 o 
  -3  -1   5        3.57        6.91      5.40 o 
  -2  -1   5     1792.26     1954.49     24.32 o 
  -1  -1   5     1045.53     1033.28     24.40 o 
   0  -1   5     1084.05     1134.61     25.84 o 
   1  -1   5      595.12      521.22     19.14 o 
   2  -1   5      153.16      223.66     16.62 o 
   3  -1   5        3.63       11.30     13.72 o 
   4  -1   5       12.18       10.87      5.47 o 
   5  -1   5      110.35      112.08      9.70 o 
   6  -1   5        6.07        2.68      7.78 o 
   7  -1   5      134.07      172.99     19.14 o 
  -8   0   5       61.86       88.98     14.55 o 
  -7   0   5       14.71       21.30     27.68 o 
  -6   0   5        9.04       12.47     10.52 o 
  -5   0   5      570.84      556.15     12.91 o 
  -4   0   5      146.18      169.21      7.44 o 
  -3   0   5     1080.77     1129.60     17.52 o 
  -2   0   5     3136.01     2988.77     38.36 o 
  -1   0   5     2846.66     3015.47     37.10 o 
   0   0   5     3257.01     2942.50     48.03 o 
   1   0   5      528.87      452.86     23.97 o 
   2   0   5      625.58      701.73     13.77 o 
   3   0   5      208.43      187.58      8.16 o 
   4   0   5      471.67      463.26     13.60 o 
   5   0   5      336.05      298.86     12.26 o 
   6   0   5        1.49       10.89      8.90 o 
   7   0   5       52.41       95.73     11.95 o 
   8   0   5       39.83       69.68     16.56 o 
  -7   1   5       12.31       16.31     10.85 o 
  -6   1   5       14.17       21.10     10.95 o 
  -5   1   5        1.78       -5.06      7.70 o 
  -4   1   5       95.44       92.93      8.09 o 
  -3   1   5        1.17       -6.69      4.46 o 
  -2   1   5      633.47      604.03     13.55 o 
  -1   1   5     1302.97     1186.99     31.48 o 
   0   1   5     1330.74     1216.23     18.48 o 
   1   1   5     3023.76     3242.51     42.01 o 
   2   1   5     1632.32     1613.82     24.16 o 
   4   1   5      963.94     1026.67     20.46 o 
   5   1   5      310.57      289.89     11.68 o 
   6   1   5     1223.91     1171.60     24.69 o 
   7   1   5       47.34       51.94     10.42 o 
   8   1   5       38.43       57.95     17.42 o 
  -7   2   5       10.33        8.72     11.18 o 
  -6   2   5       99.35      128.73     14.85 o 
  -5   2   5       16.44        6.63      8.45 o 
  -4   2   5      315.33      264.43     14.08 o 
  -3   2   5      506.53      425.94     12.24 o 
  -2   2   5        0.08        0.84      4.01 o 
  -1   2   5      487.74      474.92     11.58 o 
   0   2   5      664.84      765.16     14.45 o 
   1   2   5      361.71      375.06     11.37 o 
   3   2   5      453.58      487.62     12.40 o 
   4   2   5      839.26      817.84     17.57 o 
   5   2   5     1275.28     1297.91     24.37 o 
   6   2   5       29.99       43.06      7.61 o 
   7   2   5       57.71       61.26     12.19 o 
   8   2   5        1.99        5.10      9.18 o 
   9   2   5       12.47       38.29     15.87 o 
  -7   3   5       48.19       63.42     14.20 o 
  -6   3   5       10.90       11.75     10.57 o 
  -5   3   5       99.02      111.74     17.59 o 
  -4   3   5       21.14       24.36      9.09 o 
  -3   3   5       78.41       89.70     10.92 o 
  -2   3   5       93.38      101.39      9.03 o 
  -1   3   5        4.78        5.94      5.51 o 
   0   3   5      807.89      838.03     16.25 o 
   1   3   5     1682.39     1803.95     35.59 o 
   2   3   5      237.88      280.36      8.95 o 
   3   3   5      523.64      504.84     12.45 o 
   4   3   5      321.57      338.44     10.81 o 
   5   3   5      449.17      443.50     13.15 o 
   6   3   5      902.70      884.72     27.31 o 
   7   3   5       11.57       12.31     17.25 o 
   8   3   5      323.01      247.96     17.50 o 
   9   3   5      124.18      203.52     26.73 o 
  -6   4   5       83.39       93.93     14.78 o 
  -5   4   5      170.91      193.65     16.03 o 
  -4   4   5      131.20      127.50     14.02 o 
  -3   4   5        5.40       -7.62      7.03 o 
  -2   4   5      316.05      297.44     14.24 o 
  -1   4   5      443.47      426.83     11.90 o 
   0   4   5      213.82      230.78      8.96 o 
   1   4   5      134.30      122.99      6.90 o 
   2   4   5      203.91      183.67     13.02 o 
   3   4   5       78.21       74.27      6.38 o 
   4   4   5      273.23      289.13     11.36 o 
   5   4   5     1244.07     1222.87     30.37 o 
   6   4   5      107.54      136.79     14.23 o 
   7   4   5       57.04       53.31     11.59 o 
   8   4   5      444.65      503.71     22.83 o 
   9   4   5       76.28       98.38     14.62 o 
  -5   5   5       50.49       42.92     12.00 o 
  -4   5   5        0.19       -4.86      8.69 o 
  -3   5   5      292.71      263.03     15.41 o 
  -2   5   5      714.39      721.15     27.51 o 
  -1   5   5      876.30      871.72     34.67 o 
   1   5   5      173.41      195.24      8.69 o 
   2   5   5      556.69      515.01     12.89 o 
   3   5   5       44.70       62.46      6.13 o 
   4   5   5       24.88       31.98      7.66 o 
   5   5   5      340.19      335.25     15.85 o 
   6   5   5        8.13       12.34      8.20 o 
   7   5   5        0.70       -1.78      8.79 o 
   8   5   5       20.31       30.39     11.48 o 
   9   5   5      185.18      208.38     22.16 o 
  -5   6   5        3.65        8.07     11.05 o 
  -4   6   5        7.23        4.84     22.25 o 
  -3   6   5      132.67      160.23     16.26 o 
  -2   6   5       95.98      131.26     13.29 o 
  -1   6   5      825.60      751.84     23.28 o 
   0   6   5       72.26       79.58     10.18 o 
   1   6   5      941.64      903.02     18.51 o 
   2   6   5       24.09       19.58      5.31 o 
   3   6   5      246.27      272.95      9.92 o 
   4   6   5      799.75      778.90     40.70 o 
   5   6   5      175.47      173.09     12.74 o 
   6   6   5      544.13      481.52     20.12 o 
   7   6   5      134.50      190.24     17.16 o 
   8   6   5       19.30       18.82     10.73 o 
   9   6   5       50.16       46.32     12.94 o 
  -4   7   5       51.47       35.38     11.91 o 
  -3   7   5       79.55       81.16     13.57 o 
  -2   7   5        8.32        1.75     11.30 o 
  -1   7   5        1.37       -1.94      7.78 o 
   0   7   5      232.23      234.70     13.84 o 
   1   7   5       30.87       26.11      6.10 o 
   2   7   5      567.72      584.63     15.32 o 
   3   7   5      756.57      743.58     22.19 o 
   4   7   5      119.81      153.03     13.16 o 
   5   7   5      790.10      792.72     24.74 o 
   6   7   5      154.17      183.89     15.22 o 
   7   7   5      169.52      185.21     14.77 o 
   8   7   5      266.36      272.42     18.00 o 
   9   7   5        0.38       -1.76     10.85 o 
  -3   8   5        9.94        0.02     10.68 o 
  -2   8   5        4.05       -0.81     20.87 o 
  -1   8   5        1.81       11.45      8.42 o 
   0   8   5        0.66        1.54     13.19 o 
   1   8   5      121.01      146.45     15.95 o 
   2   8   5      469.15      454.86     17.38 o 
   3   8   5       51.06       61.58      9.74 o 
   4   8   5     1286.17     1212.09     31.28 o 
   5   8   5       81.27      103.23     12.93 o 
   6   8   5      242.97      276.06     32.51 o 
   7   8   5      111.15      145.99     16.13 o 
   8   8   5       65.96       78.16     14.04 o 
   9   8   5      271.88      234.66     18.55 o 
  -2   9   5       11.36       22.43     10.56 o 
  -1   9   5       11.59       13.05      9.69 o 
   0   9   5        4.51       24.86     10.18 o 
   1   9   5       45.78       63.41     11.71 o 
   2   9   5        4.15        8.45      9.83 o 
   3   9   5      108.48      124.79     11.96 o 
   4   9   5      127.58      147.92     13.18 o 
   5   9   5      570.12      514.33     21.43 o 
   6   9   5       19.26       11.81      9.07 o 
   7   9   5      235.97      207.35     15.61 o 
   8   9   5      335.90      280.20     18.63 o 
   0  10   5      129.24      125.49     14.82 o 
   1  10   5       89.85       92.44     17.42 o 
   2  10   5       54.17       62.95     15.35 o 
   3  10   5       60.70       52.78     14.66 o 
   4  10   5       48.89       60.04     12.42 o 
   5  10   5        3.83       10.22     10.43 o 
   6  10   5       56.54       68.27     12.01 o 
   7  10   5      120.27      113.79     14.63 o 
   8  10   5      143.09      134.45     16.13 o 
   1  11   5       31.87       31.91     15.00 o 
   2  11   5       22.87       38.63     14.32 o 
   3  11   5       42.24       43.12     16.73 o 
   4  11   5      124.42       99.69     19.66 o 
   5  11   5        1.44        9.70      9.99 o 
   6  11   5       42.02       66.21     13.22 o 
   7  11   5       93.33       85.27     13.94 o 
  -5  -7   6       54.93       42.48     11.69 o 
  -4  -7   6       15.36       13.84      9.99 o 
  -3  -7   6      127.20      176.30     12.73 o 
  -2  -7   6       45.11       65.34     21.42 o 
  -1  -7   6       83.80       99.81     14.76 o 
   0  -7   6       87.66      108.30     15.17 o 
  -6  -6   6        0.69       -4.47      8.80 o 
  -5  -6   6       49.81       51.16     18.89 o 
  -4  -6   6        0.45        5.83      6.95 o 
  -3  -6   6      128.55      167.23     11.75 o 
  -2  -6   6       29.14       35.92     17.21 o 
  -1  -6   6       18.47       22.90     10.24 o 
   0  -6   6        1.43       -8.32      9.19 o 
   1  -6   6       63.91       79.52     25.09 o 
   2  -6   6        9.49       18.11     17.59 o 
  -6  -5   6      110.98      106.29     13.70 o 
  -5  -5   6       72.23       80.68     12.55 o 
  -4  -5   6      389.22      397.03     24.51 o 
  -3  -5   6       25.51       12.65     14.65 o 
  -2  -5   6      194.17      159.14     10.93 o 
  -1  -5   6        3.35        8.38      9.09 o 
   0  -5   6       29.36       17.32      9.96 o 
   1  -5   6       86.29       92.63     13.92 o 
   2  -5   6      362.69      333.74     19.06 o 
   3  -5   6        7.24        2.59     13.80 o 
   4  -5   6       74.72       65.71     21.73 o 
  -7  -4   6       99.59       73.47     19.32 o 
  -6  -4   6      207.36      205.63     15.44 o 
  -5  -4   6      103.09      120.92     11.54 o 
  -4  -4   6      109.69      145.00     10.47 o 
  -3  -4   6      264.94      254.78     12.55 o 
  -2  -4   6       78.27       88.49      9.65 o 
  -1  -4   6       50.78       59.63     10.96 o 
   0  -4   6       24.01       26.68      9.09 o 
   1  -4   6        0.64       -1.52      9.83 o 
   2  -4   6        1.31       -7.53      8.95 o 
   3  -4   6       46.78       46.16     12.59 o 
   4  -4   6       42.91       59.85     19.66 o 
   5  -4   6        4.29        3.62     18.11 o 
  -7  -3   6       91.29       93.97     11.75 o 
  -6  -3   6      148.95      138.52     12.57 o 
  -5  -3   6      406.60      372.27     14.34 o 
  -4  -3   6      464.99      453.61     15.38 o 
  -3  -3   6        1.44       -0.08      5.71 o 
  -2  -3   6      527.61      507.57     15.86 o 
  -1  -3   6      314.68      318.71     15.83 o 
   0  -3   6      629.55      612.25     21.76 o 
   1  -3   6     1508.60     1414.90     34.54 o 
   2  -3   6      113.29       81.37     12.37 o 
   3  -3   6      305.68      324.21     17.61 o 
   4  -3   6       18.47       26.63     10.11 o 
   5  -3   6        3.48        5.52     15.00 o 
   6  -3   6        3.53       12.94     16.56 o 
  -7  -2   6        0.24       28.11     14.49 o 
  -6  -2   6       15.69       24.93      6.60 o 
  -5  -2   6      288.93      258.87     11.87 o 
  -4  -2   6       29.58       20.01      6.89 o 
  -3  -2   6      792.94      739.97     18.65 o 
  -2  -2   6      358.24      364.27     16.64 o 
  -1  -2   6      252.60      271.29     14.92 o 
   0  -2   6     1470.64     1317.54     31.63 o 
   1  -2   6      123.14      154.85     12.25 o 
   2  -2   6      693.75      720.35     23.66 o 
   3  -2   6      134.99      130.63     14.12 o 
   4  -2   6      294.85      257.27     16.59 o 
   5  -2   6       65.79       62.43     17.76 o 
   6  -2   6       10.16      -11.04     14.32 o 
  -7  -1   6        2.99        7.93     14.66 o 
  -6  -1   6       96.84       87.27     21.90 o 
  -5  -1   6       25.36       14.68      9.02 o 
  -4  -1   6      103.98      115.28      9.54 o 
  -3  -1   6        1.86        1.09      5.04 o 
  -2  -1   6      142.22      165.75     18.97 o 
  -1  -1   6       84.72       65.57      9.16 o 
   0  -1   6       52.42       42.94      9.00 o 
   1  -1   6      122.89      124.51     11.05 o 
   2  -1   6      340.22      253.96     13.86 o 
   3  -1   6      305.12      223.35     13.88 o 
   4  -1   6      729.21      765.39     24.94 o 
   5  -1   6       30.83       24.55     10.54 o 
   6  -1   6      182.11      208.86     21.56 o 
   7  -1   6        0.87        7.93     15.35 o 
  -7   0   6       66.07       67.20     17.94 o 
  -6   0   6      119.29      159.16     27.77 o 
  -5   0   6       16.33       15.29      8.84 o 
  -4   0   6      365.56      329.56     12.22 o 
  -3   0   6        4.28        0.85      4.76 o 
  -2   0   6       85.67       91.84     10.36 o 
  -1   0   6       29.89       32.45      7.95 o 
   0   0   6      383.88      424.78     16.39 o 
   1   0   6       19.82       26.85      7.31 o 
   2   0   6      157.70      134.82     11.46 o 
   3   0   6      343.14      376.19     16.47 o 
   4   0   6       56.58       80.78     11.12 o 
   5   0   6      674.51      664.96     23.47 o 
   6   0   6       96.07      152.05     28.72 o 
   7   0   6      334.05      362.36     26.22 o 
  -7   1   6       94.40      133.69     26.99 o 
  -6   1   6       13.76       21.64     10.11 o 
  -5   1   6      429.15      377.94     25.61 o 
  -4   1   6       35.16       36.46      7.02 o 
  -3   1   6     1230.82     1241.12     22.91 o 
  -2   1   6        5.54        2.32      6.08 o 
  -1   1   6        0.05        4.89      3.97 o 
   0   1   6       69.35       80.20      5.02 o 
   1   1   6      693.70      687.09     16.68 o 
   2   1   6       33.43       27.22      4.72 o 
   3   1   6      272.67      293.71     10.25 o 
   4   1   6      210.26      179.03     12.30 o 
   5   1   6        2.54       16.61      6.39 o 
   6   1   6      198.93      240.45     12.00 o 
   7   1   6      313.82      262.20     16.33 o 
  -7   2   6        0.57       27.56     12.01 o 
  -6   2   6      138.54      175.20     16.93 o 
  -5   2   6        0.73        0.97      9.07 o 
  -4   2   6      410.83      428.40     18.35 o 
  -3   2   6      325.47      277.54     12.20 o 
  -2   2   6      218.61      181.59      8.58 o 
  -1   2   6      399.54      400.90     11.28 o 
   0   2   6        2.95        3.96      3.82 o 
   1   2   6      834.21      866.00     18.26 o 
   2   2   6      180.14      153.24      7.20 o 
   3   2   6      249.40      264.15     13.01 o 
   4   2   6      219.57      194.51     12.11 o 
   5   2   6       41.32       63.41     11.77 o 
   6   2   6        1.54        4.44      6.32 o 
   7   2   6        7.14       12.24     14.32 o 
   8   2   6       12.90       41.56     22.42 o 
  -6   3   6        6.04        7.06     10.81 o 
  -5   3   6        9.87       27.10     10.35 o 
  -4   3   6        0.68       -2.09      8.23 o 
  -3   3   6      119.46      101.74     11.75 o 
  -1   3   6      198.05      198.86      8.94 o 
   0   3   6     3046.37     3184.48     41.53 o 
   1   3   6      232.31      223.50      8.78 o 
   2   3   6     2207.76     2102.07     30.46 o 
   3   3   6      617.94      676.53     15.50 o 
   4   3   6      198.99      198.33     11.10 o 
   5   3   6      667.39      646.07     16.68 o 
   6   3   6      338.26      295.39     16.76 o 
   7   3   6      123.93      126.43     14.57 o 
   8   3   6      169.44      183.93     15.47 o 
   9   3   6        8.48       12.38     13.37 o 
  -6   4   6        1.76      -10.82      9.99 o 
  -5   4   6        9.04        0.91     10.19 o 
  -4   4   6      115.97      130.99     14.94 o 
  -3   4   6      141.86      178.06     13.82 o 
  -2   4   6        3.32        3.17      6.84 o 
  -1   4   6      898.68      896.72     23.65 o 
   0   4   6       50.23       38.79      6.58 o 
   1   4   6     1014.95      901.15     18.15 o 
   2   4   6      852.58      885.26     17.63 o 
   3   4   6      764.97      781.14     16.83 o 
   4   4   6     1443.53     1402.17     24.35 o 
   5   4   6      180.00      182.57     13.65 o 
   6   4   6      334.90      306.53     17.31 o 
   7   4   6       35.20       38.17     11.40 o 
   8   4   6      183.56      196.59     18.39 o 
   9   4   6       70.10      123.47     16.03 o 
  -5   5   6        0.50        3.15     17.76 o 
  -4   5   6       45.12       52.30     11.76 o 
  -3   5   6        1.59        8.79      8.09 o 
  -2   5   6        1.79       -3.24      7.40 o 
  -1   5   6       94.10      117.27     11.92 o 
   0   5   6      208.90      181.86      9.27 o 
   1   5   6        0.32        1.45      4.79 o 
   2   5   6      222.34      247.14      9.88 o 
   3   5   6      990.66     1005.58     19.63 o 
   4   5   6       97.60       95.80     10.94 o 
   5   5   6     1418.13     1423.51     65.28 o 
   6   5   6      128.62      166.86     15.79 o 
   7   5   6     1471.38     1334.61     36.71 o 
   8   5   6      218.74      235.07     17.56 o 
   9   5   6        5.08        8.99     10.80 o 
  -4   6   6       29.85       35.90     11.46 o 
  -3   6   6      185.01      177.87     14.91 o 
  -2   6   6       51.43       62.59     11.47 o 
  -1   6   6        0.96       -1.00      7.56 o 
   0   6   6      130.70      129.19     12.57 o 
   1   6   6       76.05      108.82      8.98 o 
   2   6   6        1.05        6.34      5.21 o 
   3   6   6      294.57      285.71     10.82 o 
   4   6   6      358.41      366.68     16.57 o 
   5   6   6      228.96      216.60     14.12 o 
   6   6   6      222.65      209.72     14.84 o 
   7   6   6      339.95      373.81     27.34 o 
   8   6   6      100.84      153.51     16.89 o 
   9   6   6      284.67      242.30     18.94 o 
  -4   7   6       94.24       96.24     15.87 o 
  -3   7   6      134.48      139.10     15.90 o 
  -2   7   6       77.23       82.68     12.92 o 
  -1   7   6      144.54      160.31     15.65 o 
   0   7   6        0.74      -10.93      7.36 o 
   1   7   6      298.64      296.92     11.61 o 
   2   7   6      682.48      666.52     16.78 o 
   3   7   6       82.26      101.49     10.98 o 
   4   7   6      294.87      277.96     18.80 o 
   5   7   6       18.69       11.02     14.92 o 
   6   7   6      106.61       90.63     12.81 o 
   7   7   6       45.89       64.86     13.17 o 
   8   7   6      157.15      142.52     17.85 o 
   9   7   6        0.49       10.44     12.00 o 
  -3   8   6        5.78       14.34     11.12 o 
  -2   8   6       59.62       72.17     13.84 o 
  -1   8   6        3.22       -4.76      7.44 o 
   0   8   6      231.47      242.77     18.80 o 
   1   8   6      271.01      265.37     22.08 o 
   2   8   6      243.18      256.50     13.60 o 
   3   8   6      232.81      214.55     18.45 o 
   4   8   6       25.62       11.48     10.52 o 
   5   8   6      347.61      317.83     26.91 o 
   6   8   6      245.46      253.32     16.26 o 
   7   8   6       74.44       99.74     14.12 o 
   8   8   6       95.88       63.10     13.21 o 
   9   8   6       53.56       62.40     23.37 o 
  -2   9   6        0.30       -2.07     10.70 o 
  -1   9   6       35.24       57.56     14.06 o 
   0   9   6        0.87       -8.02      8.35 o 
   1   9   6      409.46      379.14     18.47 o 
   2   9   6       81.60       96.58     18.28 o 
   3   9   6      123.81      150.46     12.88 o 
   4   9   6       15.72        7.74      7.41 o 
   5   9   6      199.65      196.38     14.88 o 
   6   9   6      173.44      175.77     15.64 o 
   7   9   6      243.84      223.12     16.70 o 
   8   9   6        5.90      -10.09      9.81 o 
   0  10   6       75.30       53.84     11.74 o 
   1  10   6      124.86      153.15     22.08 o 
   2  10   6       56.04       52.95     16.90 o 
   3  10   6       64.24       79.68     17.76 o 
   4  10   6        5.52       19.73      8.29 o 
   5  10   6      170.04      200.04     16.08 o 
   6  10   6       25.22       28.52     19.06 o 
   7  10   6       64.85       92.42     13.35 o 
   8  10   6      164.61      187.30     18.50 o 
   2  11   6        8.54       24.84     13.11 o 
   3  11   6        0.89       18.28     14.14 o 
   4  11   6      245.70      206.96     22.08 o 
   5  11   6        4.47       26.08     11.56 o 
   6  11   6      221.10      214.34     16.17 o 
  -5  -6   7       96.16      121.89     17.76 o 
  -4  -6   7        3.54        1.14      8.39 o 
  -3  -6   7      133.37      165.15     12.89 o 
  -2  -6   7       71.90       80.65     21.39 o 
  -1  -6   7       71.65       51.64     12.56 o 
   0  -6   7       84.64       97.32     15.02 o 
   1  -6   7        1.29        2.18     12.59 o 
  -6  -5   7        6.64        3.92      9.36 o 
  -5  -5   7        7.95       20.25      8.52 o 
  -4  -5   7       54.85       79.95     10.33 o 
  -3  -5   7      211.37      172.50     12.89 o 
  -2  -5   7       88.69       78.03     15.52 o 
  -1  -5   7      217.19      223.65     16.56 o 
   0  -5   7       30.10       44.23     11.95 o 
   1  -5   7      254.29      218.58     16.63 o 
   2  -5   7      123.90      136.73     17.38 o 
   3  -5   7       22.88       78.47     21.90 o 
  -6  -4   7        1.46       -2.21     16.38 o 
  -5  -4   7       23.20       18.20      7.55 o 
  -4  -4   7        1.95       -6.81      9.82 o 
  -3  -4   7       11.49       18.71     12.21 o 
  -2  -4   7      172.85      188.09     18.54 o 
  -1  -4   7       18.91       23.03     10.36 o 
   0  -4   7      137.64      118.83     16.73 o 
   1  -4   7        0.94       -3.47      9.18 o 
   2  -4   7      103.11      145.84     16.70 o 
   3  -4   7       44.86       34.93     12.34 o 
   4  -4   7       11.81       14.83     17.25 o 
  -7  -3   7       13.33       16.45      9.14 o 
  -6  -3   7       62.28       76.83     17.38 o 
  -5  -3   7      119.38      135.18     10.74 o 
  -4  -3   7       98.03       96.01     10.07 o 
  -3  -3   7      122.19      112.82     10.94 o 
  -2  -3   7       28.84       64.42     11.95 o 
  -1  -3   7       10.90       36.01     17.25 o 
   0  -3   7      190.21      172.16     13.65 o 
   1  -3   7      470.37      413.87     19.38 o 
   2  -3   7      265.77      231.65     16.16 o 
   3  -3   7      129.24      113.65     14.73 o 
   4  -3   7       51.14       80.17     13.29 o 
   5  -3   7       17.00       11.90     17.59 o 
  -7  -2   7       43.60       64.68     17.76 o 
  -6  -2   7       39.27       64.31     11.21 o 
  -5  -2   7       12.53       -3.90      9.00 o 
  -4  -2   7      259.58      255.73     12.75 o 
  -3  -2   7      264.15      280.12     16.40 o 
  -2  -2   7      327.62      372.72     18.11 o 
  -1  -2   7      149.92      152.23     14.87 o 
   0  -2   7       71.81       78.35     12.13 o 
   1  -2   7       31.99       26.16      8.78 o 
   2  -2   7       12.20       16.21      9.51 o 
   3  -2   7       90.30      100.21     13.60 o 
   4  -2   7       82.81      116.52     15.18 o 
   5  -2   7       32.10       56.37     13.50 o 
   6  -2   7        3.84       25.53     16.04 o 
  -7  -1   7       66.12      114.00     23.28 o 
  -6  -1   7       92.47      129.18     22.77 o 
  -5  -1   7      285.72      286.10     13.15 o 
  -4  -1   7       31.42       17.82      9.32 o 
  -3  -1   7      329.01      334.26     17.29 o 
  -2  -1   7      268.25      212.18     14.16 o 
  -1  -1   7      735.69      718.95     23.64 o 
   0  -1   7     1831.51     1682.39     71.66 o 
   1  -1   7       31.61       66.06     15.35 o 
   2  -1   7      335.75      311.64     16.57 o 
   3  -1   7       39.19       41.94     10.72 o 
   4  -1   7       27.06       17.49      9.65 o 
   5  -1   7      192.43      197.31     16.45 o 
   6  -1   7       20.99       40.70     17.94 o 
  -7   0   7        0.65       -9.66     15.00 o 
  -6   0   7      173.41      198.69     27.25 o 
  -5   0   7        0.68      -10.00     15.35 o 
  -4   0   7      185.46      165.44     20.35 o 
  -3   0   7       76.74       76.73     11.44 o 
  -2   0   7      195.80      203.91     13.82 o 
  -1   0   7      820.25      680.08     22.47 o 
   0   0   7      401.51      461.81     18.48 o 
   1   0   7      705.94      762.36     28.46 o 
   2   0   7      477.40      434.54     39.06 o 
   3   0   7      743.59      612.34     32.17 o 
   4   0   7      215.61      213.71     14.85 o 
   5   0   7        2.07        6.62     19.58 o 
   6   0   7        7.94       19.78     10.82 o 
   7   0   7        6.66      -13.45     14.66 o 
  -6   1   7        0.66      -23.97     18.28 o 
  -5   1   7       12.63      -11.56     12.07 o 
  -4   1   7        1.67       -9.31     13.45 o 
  -3   1   7       89.87      105.11     12.51 o 
  -2   1   7       83.07       73.57     16.73 o 
  -1   1   7      405.85      315.58     15.71 o 
   0   1   7      256.03      340.32     15.84 o 
   1   1   7      306.74      219.87     12.93 o 
   2   1   7      594.79      465.59     18.40 o 
   3   1   7      276.97      362.32     16.92 o 
   4   1   7      258.11      264.44     15.48 o 
   5   1   7      427.01      407.33     19.03 o 
   6   1   7        3.92       19.44      9.80 o 
   7   1   7       18.82       15.69     15.69 o 
  -6   2   7       33.26       82.62     14.16 o 
  -5   2   7        4.63       16.80      9.28 o 
  -4   2   7       31.02       22.55     11.99 o 
  -3   2   7       23.79       23.17      6.57 o 
  -2   2   7      236.83      229.62     10.91 o 
  -1   2   7      365.22      383.55     16.92 o 
   0   2   7       69.48      121.66     12.59 o 
   1   2   7      277.26      209.80     13.10 o 
   2   2   7       75.74      139.94     13.20 o 
   3   2   7      177.25      198.50     12.55 o 
   4   2   7      927.47      787.54     42.69 o 
   5   2   7       13.11       12.46      8.11 o 
   6   2   7      582.02      565.02     21.97 o 
   7   2   7       50.23       60.19     20.35 o 
   8   2   7       42.23       29.66     18.11 o 
  -6   3   7       53.15       57.60     13.28 o 
  -5   3   7       54.49       55.85     12.25 o 
  -4   3   7      234.62      252.32     15.58 o 
  -3   3   7       23.37       36.83      9.69 o 
  -2   3   7      114.17      123.72      8.94 o 
  -1   3   7      100.24      112.72     11.16 o 
   0   3   7       51.27       44.75      6.40 o 
   1   3   7       22.71       50.56      6.24 o 
   2   3   7       13.79       20.34      4.49 o 
   3   3   7      268.04      257.93     13.99 o 
   4   3   7        7.01       -6.25      5.29 o 
   5   3   7      570.62      625.93     18.12 o 
   6   3   7      547.34      544.10     22.07 o 
   7   3   7       62.36       73.72     12.63 o 
   8   3   7      236.77      257.67     26.73 o 
  -5   4   7       71.53      102.83     20.96 o 
  -4   4   7      214.15      191.81     16.04 o 
  -3   4   7      425.16      426.00     19.27 o 
  -2   4   7      250.19      230.86     20.96 o 
  -1   4   7      345.82      313.69     12.13 o 
   0   4   7      228.67      208.87      9.96 o 
   1   4   7      132.19      140.11      8.70 o 
   2   4   7      161.69      166.87      8.59 o 
   3   4   7       78.06       80.20      7.74 o 
   4   4   7       19.54       29.49      6.59 o 
   5   4   7        4.49       15.26      8.23 o 
   6   4   7       85.30       94.43     12.79 o 
   7   4   7       97.07      153.87     40.79 o 
   8   4   7        6.19       10.48     11.38 o 
  -5   5   7       13.04       -4.55     10.77 o 
  -4   5   7       28.96       11.42     11.31 o 
  -3   5   7      248.35      232.21     15.85 o 
  -2   5   7      186.18      164.30     13.47 o 
  -1   5   7      746.01      696.10     22.74 o 
   0   5   7      255.82      279.61     11.42 o 
   1   5   7      727.60      711.30     17.31 o 
   2   5   7      451.06      437.68     13.38 o 
   3   5   7      259.14      250.82     11.03 o 
   4   5   7     1711.66     1671.92     36.83 o 
   5   5   7       57.87       45.96     10.48 o 
   6   5   7       41.31       26.56     10.09 o 
   7   5   7       71.28       93.77     20.70 o 
   8   5   7       14.16       47.12     17.94 o 
   9   5   7       16.34        7.51     10.90 o 
  -4   6   7        8.92       -1.47     11.96 o 
  -3   6   7        4.25       -6.92     10.95 o 
  -2   6   7       61.28       60.79     11.90 o 
  -1   6   7      234.27      248.05     15.42 o 
   0   6   7       32.03       53.89      9.76 o 
   1   6   7      506.88      495.75     15.04 o 
   2   6   7      142.12      135.20      9.11 o 
   3   6   7     1586.59     1555.36     27.28 o 
   4   6   7      129.98      141.31     14.83 o 
   5   6   7      183.16      182.63     17.85 o 
   6   6   7       24.71       30.08     10.40 o 
   7   6   7       52.85       36.17     11.27 o 
   8   6   7      249.11      215.96     17.31 o 
   9   6   7       12.71       34.92     25.35 o 
  -3   7   7       12.24        3.97     24.15 o 
  -2   7   7       10.01       19.53     10.56 o 
  -1   7   7       21.68       32.07     10.11 o 
   0   7   7        0.51       -0.61     16.13 o 
   1   7   7        6.75       -2.83      7.62 o 
   2   7   7      173.62      174.83     10.92 o 
   3   7   7       28.92       18.96     13.19 o 
   4   7   7      676.72      659.92     48.21 o 
   5   7   7      149.61      154.71     14.73 o 
   6   7   7      451.24      367.57     35.01 o 
   7   7   7      420.08      412.55     21.08 o 
   8   7   7        1.12        7.84     10.90 o 
   9   7   7      265.07      243.39     18.40 o 
  -2   8   7       20.51       15.68     12.16 o 
  -1   8   7       23.81       56.54     24.32 o 
   0   8   7       11.32       23.57     10.06 o 
   1   8   7       18.93       48.16     13.97 o 
   2   8   7      110.28      114.70     12.68 o 
   3   8   7      238.96      249.91     21.21 o 
   4   8   7       76.09       80.38     11.52 o 
   5   8   7       31.11       30.77      9.82 o 
   6   8   7      353.28      369.65     19.19 o 
   7   8   7       93.62      139.36     15.85 o 
   8   8   7      306.42      264.99     19.01 o 
  -1   9   7        0.19        0.68     10.56 o 
   0   9   7       55.73       87.08     13.90 o 
   1   9   7       46.02       46.28     13.54 o 
   2   9   7       15.08       36.39     13.45 o 
   3   9   7      205.13      196.60     13.70 o 
   4   9   7        3.79        1.05      7.73 o 
   5   9   7       17.76        1.20      8.78 o 
   6   9   7       46.32       75.27     12.29 o 
   7   9   7      112.33      116.14     15.47 o 
   8   9   7       16.98        3.51     10.73 o 
   0  10   7        0.69       10.18     20.35 o 
   1  10   7        6.67       26.91     14.49 o 
   2  10   7       69.92      108.66     18.63 o 
   3  10   7       51.99       40.70     15.18 o 
   4  10   7      177.23      155.47     13.11 o 
   5  10   7       70.29      113.33     14.41 o 
   6  10   7       20.90       36.80     10.87 o 
   7  10   7      102.36       94.44     24.75 o 
   3  11   7       69.43       91.41     19.49 o 
   4  11   7       26.01       32.08     15.35 o 
   5  11   7       46.92       78.69     20.61 o 
  -4  -5   8        1.30      -10.44     12.16 o 
  -3  -5   8      103.30      128.39     26.04 o 
  -2  -5   8       15.88       30.01     12.59 o 
  -1  -5   8       37.61       44.43     24.84 o 
   0  -5   8       58.85       75.45     14.75 o 
   1  -5   8       27.69       34.59     23.54 o 
  -5  -4   8        0.06       13.86      8.40 o 
  -4  -4   8      247.40      270.04     22.42 o 
  -3  -4   8      127.68      125.79     16.99 o 
  -2  -4   8      137.94      177.31     17.50 o 
  -1  -4   8      158.90      202.59     18.90 o 
   0  -4   8       19.31       33.55     14.40 o 
   1  -4   8      265.94      245.91     18.04 o 
   2  -4   8        1.13       -9.66     11.46 o 
   3  -4   8       19.35       16.58     12.45 o 
  -6  -3   8        1.34       18.15     12.41 o 
  -5  -3   8       43.38       66.60     12.53 o 
  -4  -3   8      128.55      102.16     14.37 o 
  -3  -3   8      108.63      108.46     15.44 o 
  -2  -3   8      198.80      225.29     16.64 o 
  -1  -3   8        0.65       10.26      9.37 o 
   0  -3   8      333.20      278.24     26.39 o 
   1  -3   8      149.60      172.52     20.87 o 
   2  -3   8       72.07       88.23     14.50 o 
   3  -3   8      191.88      198.96     17.90 o 
   4  -3   8        2.05       -2.06     11.52 o 
  -6  -2   8       15.96       18.63     14.92 o 
  -5  -2   8       50.03      117.51     45.36 o 
  -4  -2   8        2.02        2.44     23.80 o 
  -3  -2   8       18.29       34.06     11.12 o 
  -2  -2   8       48.87       48.62     11.59 o 
  -1  -2   8       29.20        2.78     13.28 o 
   0  -2   8        6.65       14.35     10.61 o 
   1  -2   8      100.40      110.31     14.57 o 
   2  -2   8       78.28       96.24     13.77 o 
   3  -2   8        0.57       -8.93      8.65 o 
   4  -2   8      146.97      175.30     16.64 o 
   5  -2   8       30.80       23.07     13.16 o 
  -6  -1   8      144.62      216.45     28.46 o 
  -5  -1   8       19.09       -6.52      9.99 o 
  -4  -1   8      233.26      185.10     31.04 o 
  -3  -1   8        6.73        7.59      9.72 o 
  -2  -1   8        0.18       -7.29      9.01 o 
  -1  -1   8       75.08       74.67     12.83 o 
   0  -1   8      549.13      505.66     21.65 o 
   1  -1   8       76.29       62.90     12.18 o 
   2  -1   8      199.84      195.91     16.95 o 
   3  -1   8       58.39       78.51     13.35 o 
   4  -1   8        7.48      -13.58      9.05 o 
   5  -1   8      137.50      151.52     17.73 o 
   6  -1   8      133.92      156.83     33.55 o 
  -6   0   8        0.04       -0.52     16.73 o 
  -5   0   8       77.13      101.59     22.94 o 
  -4   0   8       37.90       54.56     11.92 o 
  -3   0   8        2.29       -0.63     11.30 o 
  -2   0   8       21.42       17.87      9.44 o 
  -1   0   8       17.61       17.40      9.51 o 
   0   0   8        4.02       -5.71      8.27 o 
   1   0   8        3.74        4.41      8.77 o 
   2   0   8       54.01       61.29     11.89 o 
   3   0   8       97.94      120.72     14.57 o 
   4   0   8       84.21       71.50     12.89 o 
   5   0   8       35.94       72.53     19.75 o 
   6   0   8        9.36       19.46     11.00 o 
  -6   1   8       43.93       33.46     20.01 o 
  -5   1   8        0.22       -5.69     16.90 o 
  -4   1   8       44.34      105.38     23.28 o 
  -3   1   8       71.45       81.70     13.42 o 
  -2   1   8      109.20      134.87     14.11 o 
  -1   1   8     1224.27     1197.40     68.73 o 
   0   1   8        2.65       -0.60      7.58 o 
   1   1   8      327.46      286.14     16.20 o 
   2   1   8       20.91       27.79      9.86 o 
   3   1   8       58.61       29.27     10.51 o 
   4   1   8       95.13       75.08     12.42 o 
   5   1   8      162.16      188.16     15.59 o 
   6   1   8        8.94       15.81     10.53 o 
   7   1   8      110.80      108.48     24.15 o 
  -5   2   8       81.05      106.07     24.15 o 
  -4   2   8       84.72       72.61     20.70 o 
  -3   2   8       73.13       69.16     21.21 o 
  -2   2   8      500.40      465.16     23.80 o 
  -1   2   8       70.74      102.35     13.03 o 
   0   2   8      759.95      720.63     24.13 o 
   1   2   8       97.85      120.18     13.11 o 
   2   2   8      413.67      402.46     17.94 o 
   3   2   8      141.30      152.76     20.18 o 
   4   2   8       46.30       89.61     21.99 o 
   5   2   8        8.80       18.42      9.72 o 
   6   2   8       66.05       73.99     19.83 o 
   7   2   8        0.05      -21.73     14.49 o 
  -5   3   8       12.78      -25.09     16.73 o 
  -4   3   8       31.38       53.81     21.56 o 
  -3   3   8       75.90       71.06     22.42 o 
  -2   3   8       38.87       42.99     10.31 o 
  -1   3   8      186.12      157.57     13.45 o 
   0   3   8      219.58      189.41     23.37 o 
   1   3   8      697.97      614.48     21.98 o 
   2   3   8      686.31      710.38     38.81 o 
   3   3   8      200.11      176.03     19.83 o 
   4   3   8      673.90      683.41     23.45 o 
   5   3   8        9.36        6.01      8.77 o 
   6   3   8      247.49      227.83     25.35 o 
   7   3   8       42.57       60.54     20.35 o 
   8   3   8        0.23       -0.17     16.21 o 
  -5   4   8        8.97        7.44     11.54 o 
  -4   4   8        0.57        4.94      9.83 o 
  -3   4   8        1.81       -2.08     14.66 o 
  -2   4   8       38.21       43.41      9.69 o 
  -1   4   8        1.02       -6.00      6.49 o 
   0   4   8      130.34      116.15     14.19 o 
   1   4   8      335.87      366.45     26.82 o 
   2   4   8      102.46      137.01     11.89 o 
   3   4   8     1018.09      913.86     26.53 o 
   4   4   8       46.24       66.32     13.19 o 
   5   4   8     1170.53     1110.71     47.77 o 
   6   4   8       75.16       69.68     20.70 o 
   7   4   8      201.53      212.83     27.77 o 
   8   4   8       97.85      138.67     24.32 o 
  -4   5   8        0.47       14.64     19.14 o 
  -3   5   8       31.06       34.15     10.92 o 
  -2   5   8       17.54       20.84     10.78 o 
  -1   5   8       10.92        2.15     10.78 o 
   0   5   8        7.95        0.27      6.09 o 
   1   5   8        7.20       27.76      7.14 o 
   2   5   8       29.63       22.06      6.13 o 
   3   5   8       14.79       36.20      6.93 o 
   4   5   8      220.64      241.73     14.34 o 
   5   5   8      574.96      495.99     20.42 o 
   6   5   8      163.95      154.34     16.16 o 
   7   5   8      285.72      303.18     18.05 o 
   8   5   8        2.08       -1.72     13.28 o 
  -3   6   8       21.42       26.49     14.23 o 
  -2   6   8       19.05        7.43     13.11 o 
  -1   6   8      294.63      286.28     28.80 o 
   0   6   8        3.26       10.39      8.09 o 
   1   6   8      287.86      343.77     13.47 o 
   2   6   8       86.18       61.76      8.32 o 
   3   6   8       99.08      102.43      9.20 o 
   4   6   8        2.20       14.94      8.26 o 
   5   6   8       36.62       48.87     11.02 o 
   6   6   8        0.44       -3.78      8.37 o 
   7   6   8        7.35        7.34     16.38 o 
   8   6   8       81.18       79.69     13.79 o 
  -3   7   8        6.71        8.09     11.35 o 
  -2   7   8      189.10      195.35     17.33 o 
  -1   7   8       97.78      101.85     13.55 o 
   0   7   8      320.05      321.15     17.31 o 
   1   7   8      207.13      161.60     12.69 o 
   2   7   8      137.23      158.88     11.71 o 
   3   7   8      526.98      498.03     20.35 o 
   4   7   8      117.60      138.17     13.75 o 
   5   7   8      126.17      112.94     13.18 o 
   6   7   8      191.89      218.64     15.49 o 
   7   7   8        0.77        3.69     17.68 o 
   8   7   8       13.15       19.24     11.19 o 
  -2   8   8       13.14       17.38     11.81 o 
  -1   8   8        5.98        8.11     13.45 o 
   0   8   8       63.43       63.22     12.51 o 
   1   8   8       36.64       18.77      9.90 o 
   2   8   8      135.52      146.94     16.90 o 
   3   8   8      130.49      152.33     14.19 o 
   4   8   8       37.35       39.93      9.83 o 
   5   8   8       25.57       41.47     10.83 o 
   6   8   8       74.47       55.75     12.23 o 
   7   8   8      156.63      168.30     17.42 o 
   8   8   8       17.00       16.53     11.83 o 
   0   9   8       13.04        8.82     19.92 o 
   1   9   8       11.41       20.87     14.14 o 
   2   9   8        4.77        9.66     11.38 o 
   4   9   8       42.20       37.53     13.63 o 
   5   9   8      465.82      438.34     21.34 o 
   6   9   8      125.78      167.48     16.47 o 
   7   9   8        0.53       -5.99     28.89 o 
   1  10   8       16.77       23.80     15.52 o 
   2  10   8       32.22       46.05     14.66 o 
   4  10   8       50.72       56.73     11.46 o 
   5  10   8      111.85      157.03     25.27 o 
   6  10   8       42.32       50.90     11.93 o 
  -3  -4   9       14.51       27.19     15.87 o 
  -2  -4   9        1.43        1.51     10.55 o 
  -1  -4   9        0.80        4.71     11.58 o 
   0  -4   9       82.05      109.90     24.40 o 
   1  -4   9        3.77        6.85     15.44 o 
  -4  -3   9      147.20      179.32     28.63 o 
  -3  -3   9       10.31       20.86     14.23 o 
  -2  -3   9      109.15      162.07     21.99 o 
  -1  -3   9       85.03       78.63     28.29 o 
   0  -3   9        8.08       11.08     19.83 o 
   1  -3   9        1.39        3.53     11.40 o 
   2  -3   9        1.10      -10.58     10.68 o 
   3  -3   9        0.78       -4.64     12.59 o 
  -5  -2   9      112.25      136.83     20.96 o 
  -4  -2   9       73.40       77.44     21.13 o 
  -3  -2   9       70.78      108.22     19.32 o 
  -2  -2   9      191.75      198.08     18.79 o 
  -1  -2   9        0.50       -0.58     11.47 o 
   0  -2   9      417.60      381.33     21.28 o 
   1  -2   9       36.99       58.40     13.77 o 
   2  -2   9      112.70      119.60     18.80 o 
   3  -2   9       23.54        6.25     12.15 o 
   4  -2   9       77.87      102.05     16.52 o 
  -5  -1   9       75.81       71.84     14.54 o 
  -4  -1   9       19.60       22.35     12.43 o 
  -3  -1   9      115.54      113.11     20.87 o 
  -2  -1   9        2.88       -0.18      9.23 o 
  -1  -1   9      348.26      309.63     19.58 o 
   0  -1   9      287.79      256.37     17.55 o 
   1  -1   9       41.74       67.46     13.22 o 
   2  -1   9      253.03      246.92     17.45 o 
   3  -1   9       50.73       72.37     17.76 o 
   4  -1   9      243.84      239.42     18.81 o 
   5  -1   9        0.45       25.13     12.95 o 
  -5   0   9        4.16       19.14     17.59 o 
  -4   0   9       28.38       37.74     12.22 o 
  -3   0   9        4.43        8.27     15.18 o 
  -2   0   9        6.62        2.30      9.94 o 
  -1   0   9       18.53       20.41     10.97 o 
   0   0   9       48.89       88.20     14.02 o 
   1   0   9       17.41       10.46     12.42 o 
   2   0   9        2.98       -1.08      9.75 o 
   3   0   9      133.49      174.75     17.38 o 
   4   0   9       11.73       11.21     10.77 o 
   5   0   9      131.53      150.38     22.77 o 
   6   0   9       13.18        8.60     12.55 o 
  -5   1   9       23.34       38.98     21.73 o 
  -4   1   9        5.50       14.83     18.63 o 
  -3   1   9        3.29       11.13     10.87 o 
  -2   1   9      162.52      164.63     16.39 o 
  -1   1   9      330.35      345.15     39.32 o 
   0   1   9      159.13      146.27     16.09 o 
   1   1   9      156.64      110.70     14.57 o 
   2   1   9       16.20       30.85     11.10 o 
   3   1   9       14.21        8.45      9.88 o 
   4   1   9      291.47      248.69     16.90 o 
   5   1   9      189.60      214.17     19.66 o 
   6   1   9       26.09       30.26     12.47 o 
  -5   2   9       10.25       53.81     21.90 o 
  -4   2   9       22.80       50.88     20.01 o 
  -3   2   9        4.55      -21.04     15.52 o 
  -2   2   9       41.31       28.29     11.44 o 
  -1   2   9       86.35       74.08     12.86 o 
   0   2   9       35.67       52.94     11.94 o 
   1   2   9      145.44      164.56     13.84 o 
   2   2   9       80.62       96.88     13.20 o 
   3   2   9      110.15      103.65     13.88 o 
   4   2   9       25.53       53.44     17.33 o 
   5   2   9        4.77        6.09      9.85 o 
   6   2   9       59.44       55.02     20.18 o 
   7   2   9        0.66       -5.00     17.42 o 
  -4   3   9       18.31       13.80     18.80 o 
  -3   3   9      240.08      240.08     31.56 o 
  -2   3   9      435.04      386.68     30.35 o 
  -1   3   9       34.45       32.98     13.63 o 
   0   3   9       59.36       51.86     11.81 o 
   1   3   9        6.70        2.98      9.27 o 
   2   3   9        0.23       -8.79     10.09 o 
   3   3   9      146.13      154.93     15.35 o 
   4   3   9       72.40       96.35     13.33 o 
   5   3   9        9.04       -0.77      8.85 o 
   6   3   9       20.36       -0.69     16.56 o 
   7   3   9       80.13       72.09     21.56 o 
  -4   4   9       19.16       14.49     19.49 o 
  -3   4   9      162.84      184.03     29.84 o 
  -2   4   9      101.00      189.20     27.94 o 
  -1   4   9      247.55      290.83     17.92 o 
   0   4   9      115.02      154.39     17.42 o 
   1   4   9      346.94      356.22     18.72 o 
   2   4   9      255.70      202.80     15.05 o 
   3   4   9        1.96       -1.18      8.33 o 
   4   4   9       14.45       29.27     10.14 o 
   5   4   9       14.88       -6.04     16.38 o 
   6   4   9       15.89       19.66     16.04 o 
   7   4   9       27.13       28.98     16.04 o 
  -3   5   9        0.14        2.07     19.14 o 
  -2   5   9        9.78       38.12     19.32 o 
  -1   5   9      257.97      230.94     24.84 o 
   0   5   9      101.62      113.99     14.27 o 
   1   5   9      315.45      288.82     17.74 o 
   2   5   9       84.53       98.14     32.94 o 
   3   5   9      654.14      630.38     23.12 o 
   4   5   9        4.14       -9.14     13.80 o 
   5   5   9       41.71       21.90     16.21 o 
   6   5   9      122.97      129.01     24.66 o 
   7   5   9        1.72      -10.87     13.97 o 
  -3   6   9        1.79        0.47     12.25 o 
  -2   6   9        0.50        3.26     13.54 o 
  -1   6   9        2.01        5.93     21.90 o 
   0   6   9       37.31       55.61     11.28 o 
   1   6   9        6.78        7.23     11.81 o 
   2   6   9      389.66      391.26     19.03 o 
   3   6   9       53.14       72.32     12.17 o 
   4   6   9      470.14      431.00     31.73 o 
   5   6   9      135.88      199.20     27.25 o 
   6   6   9       65.15       54.67     18.28 o 
   7   6   9      230.55      249.39     27.25 o 
  -2   7   9        6.81       23.27     11.83 o 
  -1   7   9        0.24      -13.63      9.09 o 
   0   7   9        5.60       -3.28     16.99 o 
   1   7   9       11.35        4.03     23.46 o 
   2   7   9        3.26        8.57      6.84 o 
   3   7   9      212.88      200.85     14.23 o 
   4   7   9      325.66      321.51     17.31 o 
   5   7   9       28.38       28.90     31.22 o 
   6   7   9      199.86      250.93     17.69 o 
   7   7   9        2.35      -11.90     13.45 o 
  -1   8   9       12.44       -4.19     11.73 o 
   0   8   9       19.23        2.47     27.51 o 
   1   8   9       35.60       52.34     11.90 o 
   2   8   9        0.40       12.42     11.21 o 
   3   8   9       10.59       15.32     12.85 o 
   4   8   9       20.10       20.98      9.18 o 
   5   8   9        0.24        0.47      8.28 o 
   6   8   9       30.13       36.95     13.54 o 
   7   8   9       80.75       82.92     13.25 o 
   0   9   9       25.95       -9.52     10.53 o 
   1   9   9       26.59        7.24     14.32 o 
   2   9   9      340.67      366.84     26.56 o 
   3   9   9       24.19       27.42     12.07 o 
   4   9   9        9.59       20.78      8.81 o 
   5   9   9       51.92       57.12     11.10 o 
   6   9   9        2.11       11.49     12.16 o 
   2  10   9       12.40       31.39     15.69 o 
   3  10   9       13.47       36.05     13.28 o 
   4  10   9       14.70       33.46     15.35 o 
   5  10   9       26.83       51.74     11.68 o 
  -2  -3  10        7.39        4.51     12.13 o 
  -1  -3  10      114.53      108.45     16.90 o 
   0  -3  10       60.11       79.29     22.08 o 
  -3  -2  10        3.62       -0.68     11.44 o 
  -2  -2  10        0.31        5.47     13.19 o 
  -1  -2  10       24.48       21.28     11.61 o 
   0  -2  10        1.56      -10.11     10.46 o 
   1  -2  10       21.01       18.31     12.45 o 
   2  -2  10        9.57       -5.00     14.49 o 
  -4  -1  10        8.96       27.11     12.18 o 
  -3  -1  10        9.80        4.57     10.67 o 
  -2  -1  10       87.02       82.12     14.78 o 
  -1  -1  10       10.13        7.87     10.58 o 
   0  -1  10       23.74       12.56     10.26 o 
   1  -1  10        1.13        2.23     11.57 o 
   2  -1  10       22.46       43.35     14.40 o 
   3  -1  10       41.71       59.16     14.23 o 
  -4   0  10       11.83       21.90     22.16 o 
  -3   0  10       77.88       87.39     16.04 o 
  -2   0  10        5.16       16.96     11.46 o 
  -1   0  10      335.18      270.24     18.53 o 
   0   0  10       11.86       10.12     10.67 o 
   1   0  10       41.52       40.91     12.23 o 
   2   0  10       15.84       18.15     11.75 o 
   3   0  10       13.87       10.90     11.73 o 
   4   0  10        0.13      -16.49     11.00 o 
  -4   1  10       60.87       52.09     21.21 o 
  -3   1  10        0.19      -15.15     10.43 o 
  -2   1  10      203.13      198.28     17.62 o 
  -1   1  10       92.41       83.12     17.16 o 
   0   1  10       40.30       24.47     11.45 o 
   1   1  10      244.02      252.37     17.77 o 
   2   1  10       13.45       17.09     10.71 o 
   3   1  10      236.05      189.64     17.45 o 
   4   1  10        1.01       -1.97     10.80 o 
   5   1  10       14.07        9.37     10.96 o 
  -4   2  10       11.76       18.80     20.01 o 
  -3   2  10        1.66      -10.18     14.66 o 
  -2   2  10        0.72      -13.92      9.99 o 
  -1   2  10       94.50      125.20     16.21 o 
   0   2  10       32.58       26.18     11.58 o 
   1   2  10       11.41        2.89     10.12 o 
   2   2  10      247.16      227.02     17.09 o 
   3   2  10        1.90       -4.11      9.94 o 
   4   2  10      281.32      309.84     18.88 o 
   5   2  10        5.00       -2.01     11.56 o 
   6   2  10       77.01       66.06     23.28 o 
  -3   3  10        6.39        7.24     18.63 o 
  -2   3  10      156.18      193.51     29.66 o 
  -1   3  10       99.07       83.13     19.66 o 
   0   3  10      119.55      103.99     15.06 o 
   1   3  10       35.10       39.31     11.76 o 
   2   3  10        7.83       -4.48     10.33 o 
   3   3  10      297.43      272.39     22.68 o 
   4   3  10      219.87      189.63     27.60 o 
   5   3  10      151.67      172.00     16.03 o 
   6   3  10      191.45      213.69     30.01 o 
  -3   4  10       13.59       13.97     17.94 o 
  -2   4  10        3.10        5.00     19.83 o 
  -1   4  10       17.01       21.39     17.76 o 
   0   4  10        0.59       -5.55     10.60 o 
   1   4  10        4.65       -6.66     10.19 o 
   2   4  10        2.90       -6.99      8.96 o 
   3   4  10       77.10       79.42     14.62 o 
   4   4  10        1.61        2.92     10.87 o 
   5   4  10       35.63       49.33     20.87 o 
   6   4  10        0.64      -21.39     17.59 o 
  -2   5  10        4.76      -22.25     16.90 o 
  -1   5  10      147.27      135.73     26.04 o 
   0   5  10        1.06      -15.08     10.06 o 
   1   5  10       14.04        9.91     16.04 o 
   2   5  10       56.19       26.41     13.28 o 
   3   5  10       18.08       35.72     11.26 o 
   4   5  10       27.25       45.88     17.76 o 
   5   5  10       39.64        6.21     15.52 o 
   6   5  10       18.65       42.60     20.52 o 
   7   5  10       94.39       77.09     23.63 o 
  -2   6  10       81.67       90.20     25.18 o 
  -1   6  10       23.99       36.74     20.01 o 
   0   6  10       52.06       92.62     22.25 o 
   1   6  10       60.24       54.56     15.35 o 
   2   6  10        9.62       24.64     11.05 o 
   3   6  10       12.87       23.97     16.38 o 
   4   6  10       75.23       78.30     18.63 o 
   5   6  10        9.82       -7.42     15.18 o 
   6   6  10       28.43       20.18     19.49 o 
   7   6  10        7.57        1.55     17.59 o 
  -1   7  10       20.01      -10.69     17.59 o 
   0   7  10       27.64       47.08     19.32 o 
   1   7  10        7.34      -21.21     14.14 o 
   2   7  10       77.93      121.59     30.10 o 
   3   7  10        2.30       -5.69     13.80 o 
   4   7  10       25.03       22.77     16.90 o 
   5   7  10       73.62       95.20     22.08 o 
   6   7  10        0.49        6.55     14.49 o 
   0   8  10        9.63       -5.00     17.94 o 
   1   8  10       58.43       97.96     22.08 o 
   3   8  10      230.92      297.17     26.91 o 
   4   8  10       15.06       38.29     16.21 o 
   5   8  10       53.97       47.26     18.63 o 
   6   8  10       67.39       82.96     22.42 o 
   2   9  10       82.55      120.21     19.49 o 
   3   9  10      167.60      147.29     18.97 o 
   4   9  10       41.18       41.41     18.71 o 
   5   9  10       89.56      127.16     25.96 o 
  -1  -1  11       54.43       53.88     14.63 o 
   0  -1  11       13.53        9.29     21.04 o 
   1  -1  11      142.05      145.91     18.84 o 
  -2   0  11       42.34       62.67     15.38 o 
  -1   0  11        1.03       -2.61     12.19 o 
   0   0  11       41.00       36.32     13.53 o 
   1   0  11        0.23        6.00     11.55 o 
   2   0  11       52.94       57.79     14.51 o 
   3   0  11        4.13        1.59     14.49 o 
  -2   1  11       16.87       21.84     13.22 o 
  -1   1  11        6.67       -1.21     17.25 o 
   0   1  11        1.78        4.07     11.16 o 
   1   1  11        8.23       32.31     15.61 o 
   2   1  11       28.13        8.37     11.61 o 
   3   1  11       51.88       50.18     14.29 o 
   4   1  11       54.63       59.10     14.58 o 
  -2   2  11      139.41      166.86     18.36 o 
  -1   2  11        3.55       13.92     15.95 o 
   0   2  11       71.05       71.28     21.65 o 
   1   2  11        2.60        4.82     11.80 o 
   2   2  11       79.95      104.03     22.85 o 
   3   2  11        6.82       14.22     11.73 o 
   4   2  11        2.04       -1.99     15.09 o 
  -2   3  11      110.51      126.42     28.46 o 
  -1   3  11       10.65       13.31     19.06 o 
   0   3  11      170.70      220.66     19.80 o 
   1   3  11       77.29       99.12     28.63 o 
   2   3  11      279.41      260.93     19.93 o 
   3   3  11        2.56       16.09     11.59 o 
   4   3  11        0.40        0.23     10.56 o 
   5   3  11        1.50       -9.14     18.63 o 
  -2   4  11        1.49      -25.87     17.25 o 
  -1   4  11       23.97       39.84     19.66 o 
   0   4  11        3.02        5.05     12.89 o 
   1   4  11      209.86      216.56     20.12 o 
   2   4  11        9.18        9.44     11.19 o 
   3   4  11      214.97      204.81     17.82 o 
   4   4  11       38.86       60.07     13.01 o 
   5   4  11       58.60       72.44     23.46 o 
  -1   5  11        3.56       -8.62     15.69 o 
   0   5  11        0.39      -17.07     14.14 o 
   1   5  11        5.37       10.32     17.51 o 
   2   5  11      147.61      161.50     17.95 o 
   3   5  11      253.07      270.08     18.40 o 
   4   5  11       13.57       18.97     18.97 o 
   5   5  11      242.15      258.02     32.77 o 
   0   6  11       18.58       56.23     21.21 o 
   1   6  11        0.70       11.56     17.07 o 
   2   6  11        3.71       14.96     12.26 o 
   3   6  11        8.00       10.00     16.04 o 
   4   6  11        9.74       -5.00     16.56 o 
   5   6  11        3.72       -4.48     16.73 o 
   1   7  11       84.94      123.83     24.84 o 
   2   7  11       32.60       38.01     12.69 o 
   3   7  11       14.12       18.45     17.76 o 
   4   7  11       13.95       -2.24     16.21 o 
   5   7  11       12.90      -15.69     17.25 o 
   3   8  11       10.93       10.87     15.18 o 
   4   8  11        2.21       19.83     18.63 o 
   1   2  12       65.14       91.32     16.39 o 
   2   2  12       15.01        3.24     12.74 o 
   0   3  12        0.12        0.30     12.31 o 
   1   3  12       89.54      118.58     21.30 o 
   2   3  12       13.56       30.35     13.47 o 
   3   3  12       31.33       34.85     29.75 o 
   1   4  12       64.38      109.31     17.54 o 
   2   4  12        0.27       -1.92     10.97 o 
   3   4  12        0.56        7.79     12.19 o 
   1   5  12      116.70      150.76     17.93 o 
   2   5  12        1.14       13.44     13.18 o 
   3   5  12       21.13       42.63     13.42 o 
                                                 
